# Supplementary material for: Characterization of the Heat Shock Transcription Factor Family in Medicago sativa L. and Its Potential Roles in Response to Abiotic Stresses
Source: Int J Mol Sci. 2023 Aug 11;24(16):12683. doi: 10.3390/ijms241612683 (PMC10454044; doi:10.3390/ijms241612683)
Supplement: Supplementary file 1 [file ijms-24-12683-s001.zip › Table S1.xlsx]

## Sheet: Sheet1
Table S1 CDS and protein sequences of MsHSFs identified in this study.
Gene name	Gene ID	Sequence type	Sequences
MsHSF1	MS.gene47348	CDS	ATGGCCCCCATTTTCTTCCACCGCCATCAAACTACTACTACACCCCCCCT CACCTTCCACCGCCCTTTCCCTCCTTTTTATATTCAACACCACCACACTT CACTCTATTCTTCTTCTCATCACACCTCACCTTTCGATTCACACCCCTCT CCAAAAAACCGTTTTTTCTGTTATTATTCAAGACATAACATGAATCCAAA TGATGAAAAAAACTCTCCCAAATTTTCTTCTTCATCTTTGATGGAATATG AAGCATCAGCTATAGGTGGTGGTACTGGTAGTGATGTTCCTGTGCCTATG GAGTGTTTGCAGATGAGCCCAGTTCCACCATTTCTTTCAAAAACATTTGA TTTGGTTGATGACCCTTCTTTGAATCCGATCATATCATGGAG…
		Protein	MAPIFFHRHQTTTTPPLTFHRPFPPFYIQHHHTSLYSSSHHTSPFDSHPSPKNRFFCYYS RHNMNPNDEKNSPKFSSSSLMEYEASAIGGGTGSDVPVPMECLQMSPVPPFLSKTFDLVD DPSLNPIISWSSNGVSFVVWDPLEFARVILPRHFKHNNFSSFVRQLNTYGFRKIDTDKWE FFNEGFQKGKKHLLKSIQRRRTSQSQQVGNYVGSSSDAGKSGVEVEIERLRKERTVLMQE VVDLQQQQRMTASHAGNVNQRLQSAEQRQKQMVSFLAKLFSNPDFLARLKQKKEQKDIES PRVRRKFVKQNQNEEENAKDGKIVRYQPNWGNIDMSCETQELSPVSIENSPHYLSLDLPK EMTKGEEDFTSQIENISSDEYAAMHGIFMSNSE…
MsHSF2	MS.gene49374	CDS	ATGTACTCGGTGAAAGAAGAATACTTGGAACCAACGATTCCACCACCACC CCAACCAAATGAAGGACTTGTTGAAATTAGACCACAACCATTCCTCACAA AAACATTTGATGTAGTTGATGATCAAAGTACCAACCATATAATTTCATGG AACAGAAGTGGCACCAGTTTTGTGGTTTGGGATACACATGCCTTCTCCAA TCATCTCCTTCCCAGATACTTCAAACACAATAATTTCTCAAGTTTTGTCA GACAATTAAACACTTATGGATTTAGAAAAATTGATCCAGATAGATGGGAA TTTGCAAATGAAAGATTCCTGAGAGGGCAAAGACATCTATTGAGGAACAT AAGGAGAAAGAAGGGACCTTCTCAGCCTATTGAAGTTGGTTG…
		Protein	MYSVKEEYLEPTIPPPPQPNEGLVEIRPQPFLTKTFDVVDDQSTNHIISWNRSGTSFVVW DTHAFSNHLLPRYFKHNNFSSFVRQLNTYGFRKIDPDRWEFANERFLRGQRHLLRNIRRK KGPSQPIEVGCVGLDAEIDRLRQEKHVLMTELMSLRKQQYDTTLYLLEMEHRLEGMEINQ KKMMSFLARAMKNPVFIHQLQQKEKKKELEESATMTKKRKLVEQGTRLGIGQSSSVKVEP LELCDYEFGASELEMLAMEMQVFGRGKIMDKEEVHEPEALESQEKMERVLDDEGFWEDLM FSMKFEGRFDIPTSEDNNENEDDSSEPLSQEFRINSFHSVH
MsHSF3	MS.gene006320	CDS	ATGGCTCCGTCGGTGGAACATAACGGCGAGTCTCAAAGATCCACTCCGAC GCCGTTTCTCACCAAGACATATCACCTTGTTGATGAAATCGCCACCAACG ATGTGATTTCGTGGAATGATACTGGAACAACGTTCATCGTTTGGAACCCT ACCGTTTTCGCTAGGGATTTGCTTCCTAAATATTTTAAGCACAACAATTT CTCTAGCTTCGTTCGCCAACTCAATACTTATGGATTTAAAAAAGTTGTAC CTGATCGGTGGGAATTCTCTAATGAATCTTTCCGACGAGGCGAGGAACGG CTTCTCTGTGATATTCAGCGACGGAAAATCGTTTCAGCATCGCCGGCGGC AGCTTCCAATGCCGGCACGACTGTAACAAAAGCGGTTCCGAC…
		Protein	MAPSVEHNGESQRSTPTPFLTKTYHLVDEIATNDVISWNDTGTTFIVWNPTVFARDLLPK YFKHNNFSSFVRQLNTYGFKKVVPDRWEFSNESFRRGEERLLCDIQRRKIVSASPAAASN AGTTVTKAVPTAKPIASPSISGEEQVISSNSSPSVSPAALLDENERLRKENMQLTKEIED MKSLYNNIFNLLSNYANSQSESGAEGKECCSTASPVKTLRLLPEKRCNGEDAAVEDRNPK LFGIAIDAKGARGEGRCIEDDVVLSLNHSVHDVKSEPFDSRKGEKRKMMRLNQCYRANQS VCN
MsHSF4	MS.gene37701	CDS	ATGAATATGAATCTTCATCATGGTGGGATGAAGGAGGAGTTTGTTGGAGG AAGTTCTTCCTTTTCTGTGGTTGGTGAACCTCAACCAAGGGAAGGACTTC ATGAAAATGGTCCTCCACCATTCCTCACAAAAACATATGATATAGTTGAT GATCCTTCCACAAATCATATAGTTTCATGGAGTACTGGGAACAATAGCTT TGTTGTTTGGGATCCTCAAGCCTTTTCTATTATTCTTCTCCCTAGATTCT TCAAGCACAACAATTTCTCCAGTTTTGTCCGGCAACTTAATACCTATGGG TTTAAAAAGGTTGATGCAGATAGGTGGGAATTTGCTAATGAGATGTTTCT AAGAGGACAAAAAATCCTTTTGAAGAACATTAGAAGAAGAAA…
		Protein	MNMNLHHGGMKEEFVGGSSSFSVVGEPQPREGLHENGPPPFLTKTYDIVDDPSTNHIVSW STGNNSFVVWDPQAFSIILLPRFFKHNNFSSFVRQLNTYGFKKVDADRWEFANEMFLRGQ KILLKNIRRRKTNQSQVMQALDPSCVELGRFGLDGIEVDRLRHDRQVLMVELVKLRQQQQ NTRTHLEAMERRLKRSEQKQKQMMNFMARAIQKPNFLQQLVQQKEWRKELEEIFSKKSRR TIDEGPSNVDADVELGYVDKDCLNFVKLEQHQDVEENSNQINQLEVRDIEVFWQNLFKEG IEDEIDIEDVDVLAEQLGYLASSPPK
MsHSF5	MS.gene50549	CDS	ATGAATTATATGTACTCGGTGAAAGAAGAATACTTGGAACCAACGATTCC ACCACCACCCCAACCAAATGAAGGACTTGTTGAAATTAGACCACAACCAT TCCTCACAAAAACATTTGATGTAGTTGATGATCAAAGTACCAACCATATA ATTTCATGGAACAGAAGTGGCACCAGTTTTGTGGTTTGGGATACACATGC CTTCTCCAATCATCTCCTTCCCAGATACTTCAAACACAATAATTTCTCAA GTTTTGTCAGACAATTAAACACTTATGGATTTAGAAAAATTGATCCAGAT AGATGGGAATTTGCAAATGAAAGATTCCTGAGAGGGCAAAGACATCTATT GAGGAACATAAGAAGAAAGAAGGTGCCTTCTCAGCCTATTCC…
		Protein	MNYMYSVKEEYLEPTIPPPPQPNEGLVEIRPQPFLTKTFDVVDDQSTNHIISWNRSGTSF VVWDTHAFSNHLLPRYFKHNNFSSFVRQLNTYGFRKIDPDRWEFANERFLRGQRHLLRNI RRKKVPSQPIPNSQQGQGCFGLDAEIDRLRQEKHVLMTELMSLRKQQYNTTLYILQMEQR LEGIEINQKKMMSFLARAMKNPVFIHQLQQKEKKKELEESATMTKKRKLVEQGTRLGIGQ SSSVKVEPLELRDYEFGVSELEMLAMEMQVFGRGKIMDKEEVHEPEALESQEKMERVLDD EGFWEDLMFSMKFEGRFDIPTSEDNNENEDDSSEPLSQEFRINSFHSVH
MsHSF6	MS.gene34469	CDS	ATGGCTCCGTCGGTGGAACATAACGGCGAGTGTCAAAGATCCACTCCGAC GCCGTTTCTCACCAAGACATATCACCTTGTTGATGAAATCGCCACCAACG ATGTGATTTCGTGGAATGATACTGGAACAACGTTCATCGTTTGGAACCCT ACCGTTTTCGCTAGGGATTTGCTTCCTAAATATTTTAAGCACAACAATTT CTCTAGCTTCGTTCGCCAACTCAATACTTATGGATTTAAAAAAGTTGTAC CTGATCGGTGGGAATTCTCTAATGAATCTTTCCGACGAGGCGAGGAACGG CTTCTCTGTGATATTCAGCGACGGAAAATCGTTTCAGCATCGCCGGCGGC AGCTTCCAATGCCGGCACGACTGTAACAAAAGCGGTTCCGAC…
		Protein	MAPSVEHNGECQRSTPTPFLTKTYHLVDEIATNDVISWNDTGTTFIVWNPTVFARDLLPK YFKHNNFSSFVRQLNTYGFKKVVPDRWEFSNESFRRGEERLLCDIQRRKIVSASPAAASN AGTTVTKAVPTAKPIASPSISGEEQVISSNSSPSISPAALLDENERLRKENMQLTKEIED MKSLYNNIFNLLSNYANSQSESGAEGKECCSTASPVKTLRLLPEKRCNGEDAAVEDRNPK LFGIAIDAKGARGEGRCIEDDVVLSLNHSVHVDVKSEPFDSRKGEKRKMMRLNQCYRANQ SVCN
MsHSF7	MS.gene34387	CDS	ATGAATATGAATCTTCATCATGGTGGGATGAAGGAGGAGTTTGTTGGAGG AAGTTCTTCCTTTTCTGTGGTTGGTGAACCTCAACCAAGGGAAGGACTTC ATGAAAATGGTCCTCCACCATTCCTCACAAAAACATATGATATAGTTGAT GATCCTTCCACAAATCATATAGTTTCATGGAGTACTGGGAACAATAGCTT TGTTGTTTGGGATCCTCAAGCCTTTTCTATTATTCTTCTCCCTAGATTCT TCAAGCACAACAATTTCTCCAGTTTTGTCCGGCAACTTAATACCTATGGG TTTAAAAAGGTTGATGCAGATAGGTGGGAATTTGCTAATGAGATGTTTCT AAGAGGACAAAAAATCCTTTTGAAGAACATTAGAAGAAGAAA…
		Protein	MNMNLHHGGMKEEFVGGSSSFSVVGEPQPREGLHENGPPPFLTKTYDIVDDPSTNHIVSW STGNNSFVVWDPQAFSIILLPRFFKHNNFSSFVRQLNTYGFKKVDADRWEFANEMFLRGQ KILLKNIRRRKTNQSQVMQALDPSCVELGRFGLDGIEVDRLRRDRQVLMVELVKLRQQQQ NTRTHLEAMERRLKRSEQKQKQMMNFMARAIQKPNFLQQLVQQKEWRKELEEIFSKKRRR TIDEGPSNVDADVELGYVDKDCLNFVKLEQHQDVEENSNQINQLEVRDTEVFWQDLFKEG IEDEIDIEDVDVLAEQLGYLASSPPK
MsHSF8	MS.gene034932	CDS	ATGAATCCAAATGATGAAAAAAACTCTCCCAAATTTTCTTCTTCATCTTT GATGGAATATGAAGCATCAGCTATAGGTGGTGGTACTGGTAGTGATGTTC CTGTGCCTATGGAGTGTTTGCAGATGAGCCCAGTTCCACCATTTCTTTCA AAAACATTTGATTTGGTTGATGACCCTTCTTTGAATCCGATCATATCATG GAGTTCCAATGGTGTTAGCTTTGTTGTTTGGGATCCTTTGGAGTTTGCAA GAGTTATCTTGCCTAGACACTTCAAACACAACAATTTCTCCAGTTTTGTT CGTCAGCTTAATACTTATGGATTCCGCAAGATTGACACCGACAAATGGGA GTTTTTCAATGAAGGTTTTCAGAAAGGTAAGAAGCACTTGTT…
		Protein	MNPNDEKNSPKFSSSSLMEYEASAIGGGTGSDVPVPMECLQMSPVPPFLSKTFDLVDDPS LNPIISWSSNGVSFVVWDPLEFARVILPRHFKHNNFSSFVRQLNTYGFRKIDTDKWEFFN EGFQKGKKHLLKSIQRRRTSQSQQVGNYVGSSSDAAGKSGVEVEIERLRKERTVLMQEVV DLQQQQRMTASHAGNVNQRLQSAEQRQKQMVSFLAKLFSNPDFLARLKQKKEQKDIESPR VRRKFVKQNQNEEENVKDGKIVRYQPNWGNIDMSCETQELSPVSIENSPHYLSLDLPREM TKGEEDFTSQIENISSDEYAAMHGIFMSNSETNIIGEGSSSFGLDEPLFKGKNVISPNEE VIPENFEGFQSIGTESIIKQEDIWDPNFNVGAV…
MsHSF9	MS.gene036186	CDS	ATGTACTCGGTGAAAGAAGAATACTTGGAACCAACGATTCCACCACCACC CCAACCAAATGAAGGACTTGTTGAAATTAGACCACAACCATTCCTCACAA AAACATTTGATGTAGTTGATGATCAAAGTACCAACCATATAATTTCATGG AACAGAAGTGGCACCAGTTTTGTGGTTTGGGATACACATGCCTTCTCCAA TCATCTCCTTCCCAGATACTTCAAACACAATAATTTCTCAAGTTTTGTCA GACAATTAAACACTTATGGATTTAGAAAAATTGATCCAGATAGATGGGAA TTTGCAAATGAAAGATTCCTGAGAGGGCAAAGACATCTATTGAGGAACAT AAGAAGAAAGAAGGTACCTTCTCAGCCTATTGAAGTTGGTTG…
		Protein	MYSVKEEYLEPTIPPPPQPNEGLVEIRPQPFLTKTFDVVDDQSTNHIISWNRSGTSFVVW DTHAFSNHLLPRYFKHNNFSSFVRQLNTYGFRKIDPDRWEFANERFLRGQRHLLRNIRRK KVPSQPIEVGCVGLDAEIDRLRQEKHVLMSELVSLRKQQYDTTLYLLEMEHRLEGIEINQ KKMMSFLARAMKNPVFIHQLQQTEKKKELEESATMTKKRKLVEQGTRLGIGQSSSVKVEP LELRDYEFGVSELEMLAMEMQVFGRGKIMDKEEVHEPEALESQEKMERVLDDEGFWEDLM FSTKFEGRFDIPTSEDNNENEDDSSEPLSQEFRINSFHSVH
MsHSF10	MS.gene49062	CDS	ATGGCTCCGTCGGTTGAACATAACGGCGAGTCTCAAAGATCCACTCCGAC GCCGTTTCTCACCAAGACATATCACCTTGTTGATGAAATCGCCACCAACG ATGTGATTTCGTGGAATGATACTGGAACAACGTTCATCGTTTGGAACCCT ACCGTTTTCGCTAGGGATTTGCTTCCTAAATATTTTAAGCACAACAATTT CTCTAGCTTCGTTCGCCAACTCAATACTTATGGATTTAAAAAAGTTGTAC CTGATCGGTGGGAATTCTCTAATGAATCTTTCCGACGAGGCGAGGAACGG CTTCTCTGTGATATTCAGCGACGGAAAATCGTTTCAGCATCGCCGGCGGC AGCTTCCAATGCCGGCACGACTGTAACAAAAGCGGTTCCGAC…
		Protein	MAPSVEHNGESQRSTPTPFLTKTYHLVDEIATNDVISWNDTGTTFIVWNPTVFARDLLPK YFKHNNFSSFVRQLNTYGFKKVVPDRWEFSNESFRRGEERLLCDIQRRKIVSASPAAASN AGTTVTKAVPTAKPIASPSISGEEQVISSNSSPSISPAALLDENERLRKENMQLTKEIED MKSLYNNIFNLLSNYANSQTEGGAEGKECCSTASPVQTLRLLPEKRCNDEDAAVEDRNPK LSGIAIDAKGARGEGRCIEDDVVLSLNHSVHVDVKSEPFDSRKGEKRKMLRLNQCYRANQ SACN
MsHSF11	MS.gene006403	CDS	ATGAATATGAATCTTCATCATGGTGGGATGAAGGAGGAGTTTGTTGGAGG AAGTTCTTCCTTTTCTGTGGTTGGTGAACCTCAACCAAGGGAAGGACTTC ATGAAAATGGTCCTCCACCATTCCTCACAAAAACATATGATATAGTTGAT GATCCTTCCACAAATCATATAGTTTCATGGAGTACTGGGAACAATAGCTT TGTTGTTTGGGATCCTCAAGCCTTTTCTATTATTCTTCTCCCTAGATTCT TCAAGCACAACAATTTCTCCAGTTTTGTCCGGCAACTTAATACCTATGGG TTTAAAAAGGTTGATGCAGATAGGTGGGAATTTGCTAATGAGATGTTTCT AAGAGGACAAAAAATCCTTTTGAAGAACATTAGAAGAAGAAA…
		Protein	MNMNLHHGGMKEEFVGGSSSFSVVGEPQPREGLHENGPPPFLTKTYDIVDDPSTNHIVSW STGNNSFVVWDPQAFSIILLPRFFKHNNFSSFVRQLNTYGFKKVDADRWEFANEMFLRGQ KILLKNIRRRKTNQSQVMQALDPSCVELGRFGLDGIEVDRLRRDRQVLMVELVKLRQQQQ NTRTHLEAMERRLKRSEQKQKQMMNFMARAIQKPNFLQQLVQQKEWRKELEEIFSKKRRR TIDEGPSNVDADVELGYVDKDCLNFVKLEQHQDVEENSNQINQLEVRDTEVFWQDLFKEG IEDEIDIEDVDVLAEQLGYLASSPPK
MsHSF12	MS.gene72412	CDS	ATGAATCCAAATGATGAAAAAAACTCTCCCAAATTTTCTTCTTCATCTTT GATGGAATATGAAGCATCAGCTATAGGTGGTGGTACTGGTAGTGATGTTC CTGTGCCTATGGAGTGTTTGCAGATGAGCCCAGTTCCACCATTTCTTTCA AAAACATTTGATTTGGTTGATGACCCTTCTTTGAATCCGATCATATCATG GAGTTCCAATGGTGTTAGCTTTGTTGTTTGGGATCCTTTGGAGTTTGCAA GAGTTATCTTGCCTAGACACTTCAAACACAACAATTTCTCCAGTTTTGTT CGTCAGCTTAATACTTATGGATTCCGCAAGATTGACACCGACAAATGGGA GTTTTTCAATGAAGGTTTTCAGAAAGGTAAGAAGCACTTGTT…
		Protein	MNPNDEKNSPKFSSSSLMEYEASAIGGGTGSDVPVPMECLQMSPVPPFLSKTFDLVDDPS LNPIISWSSNGVSFVVWDPLEFARVILPRHFKHNNFSSFVRQLNTYGFRKIDTDKWEFFN EGFQKGKKHLLKSIQRRRTSQSQQVGNYVGSSSDAAGKSGVEVEIERLRKERTVLMQEVV DLQQQQRMTASHAGNVNQRLQSAEQRQKQMVSFLAKLFSNPDFLARLKQKKEQKDIESPR VRRKFVKQNQNEEENVKDGKIVRYQPNWGNIDMSCETQELSPVSIENSPHYLSLDLPKEM TKGEEDFTSQIENISSDEYAAMHGIFMSNSETNIIGEGSSSFGLDEPLFKGKNVISPNEE VIPENFEGFQSIGTESIIKQEDIWDPNFNVGAV…
MsHSF13	MS.gene39940	CDS	ATGTACTCGGTGAAAGAAGAATACTTGGAACCAACGATTCCACCACCACC CCAACCAAATGAAGGACTTGTTGAAATTAGACCACAACCATTCCTCACAA AAACATTTGATGTAGTTGATGATCAAAGTACCAACCATATAATTTCATGG AACAGAAGTGGCACCAGTTTTGTGGTTTGGGATACACATGCCTTCTCCAA TCATCTCCTTCCCAGATACTTCAAACACAATAATTTCTCAAGTTTTGTCA GACAATTAAACACTTATGGATTTAGAAAAATTGATCCAGATAGATGGGAA TTTGCAAATGAAAGATTCCTGAGAGGGCAAAGACATCTATTGAGGAACAT AAGGAGAAAGAAGGGACCTTCTCAGCCTATTGAAGTTGGTTG…
		Protein	MYSVKEEYLEPTIPPPPQPNEGLVEIRPQPFLTKTFDVVDDQSTNHIISWNRSGTSFVVW DTHAFSNHLLPRYFKHNNFSSFVRQLNTYGFRKIDPDRWEFANERFLRGQRHLLRNIRRK KGPSQPIEVGCVGLDAEIDRLRQEKHVLMSELVSLRKQQYDTTLYLLEMEHRLEGIEINQ KKMMSFLARAMKNPVFIHQLQQTEKKKELEESATMTKKRKLVEQGTRLGIGQSSSVKVEP LELRDYEFGVSELEMLAMEMQVFGRGKIMDKEEVHEPEALESQEKMERVLDDEGFWEDLM FSMKFEGRFDIPTSEDNNENEDDSSEPLSQEFRINSFHSVH
MsHSF14	MS.gene41406	CDS	ATGGCTCCGTCGGTGGAACATAACGGCGAGTCTCAAAGATCCACTCCGAC GCCGTTTCTCACCAAGACATATCACCTTGTTGATGAAATCGTCACCAACG ATGTGATTTCGTGGAATGAAACTGGAACAACGTTCATCGTTTGGAACCCT ACCGTTTTCGCTAGGGATTTGCTTCCTAAATATTTTAAGCACAACAATTT CTCTAGCTTCGTTCGCCAACTCAATACTTATGGATTTAAAAAAGTTGTAC CTGATCGGTGGGAATTCTCTAATGAATCTTTCCGACGAGGCGAGGAACGG CTTCTCTGTGATATTCAGCGACGGAAAATCGTTTCAGCATCGCCGGCGGC AGCTTCCAATGCCGGCACGACTGTAACAAAAGCGGTTCCGAC…
		Protein	MAPSVEHNGESQRSTPTPFLTKTYHLVDEIVTNDVISWNETGTTFIVWNPTVFARDLLPK YFKHNNFSSFVRQLNTYGFKKVVPDRWEFSNESFRRGEERLLCDIQRRKIVSASPAAASN AGTTVTKAVPTAKPIASPSISGEEQVISSNSSPSNSPAALLDENERLRKENMQLTKEIED MKSLYNNIFNLLSNYANSQTEGGAEGKECCSTASPVQTLRLLPEKRAAVEDRNPKLFGIV IDAKGARGEGRCIEDDVVLSLNHSVHVDVKSEPFDSRKGEKRKMLRLNQCYRANQSACN
MsHSF15	MS.gene070958	CDS	ATGAATATGAATCTTCATCATGGTGGGATGAAGGAGGAGTTTGTTGGAGG AAGTTCTTCCTTTTCTGTGGTTGGTGAACCTCAACCAAGGGAAGGACTTC ATGAAAATGGTCCTCCACCATTCCTAACAAAAACATATGATATAGTTGAT GATCCTTCCACAAATCATATAGTTTCATGGAGTACTGGGAACAATAGCTT TGTTGTTTGGGATCCTCAAGCCTTTTCTATTATTCTTCTCCCTAGATTCT TCAAGCACAACAATTTCTCCAGTTTTGTCCGGCAACTTAATACCTATGGG TTTAAAAAGGTTGATGCAGATAGGTGGGAATTTGCTAATGAGATGTTTCT AAGAGGACAAAAAATCCTTTTGAAGAACATTAGAAGAAGAAA…
		Protein	MNMNLHHGGMKEEFVGGSSSFSVVGEPQPREGLHENGPPPFLTKTYDIVDDPSTNHIVSW STGNNSFVVWDPQAFSIILLPRFFKHNNFSSFVRQLNTYGFKKVDADRWEFANEMFLRGQ KILLKNIRRRKTNQSQVMQALDPSCVELGRFGLDGIEVDRLRRDRQVLMVELVKLRQQQQ NTRTHLEAMERRLKRSEQKQKQMMNFMARAIQKPNFLQQLVQQKEWRKELEEIFSKKRRR TIDEGPSNVDADVELGYVDKDCLNFVKLEQHQDVEENSNQINQLEVRDIEVFWQNLFKEG IEDEIDIEDVDVLAEQLGYLASSPPK
MsHSF16	MS.gene069887	CDS	ATGGATGGTGCGCCGCTATCCTCATCTGGCGGCGGCGGAAACGGAGGAAA TCCGGCGCCGTTTGTTCAGAAGACGTATGACATGGTGGACGATTCTGCGA CAGATGATATCATCTCGTGGAGCTCTATGAACAACAGTTTCATCGTTTGG AACCCTCCTGAATTCGCTAGGGTTCTCCTCCCAACCTATTTCAAACACAA CAATTTCTCTAGCTTCATTCGTCAGCTTAATACCTATGGATTTCGAAAAA AAGATTCGGAGCGTTGGGAGTTTGCTAATGAGGAATTTATAAAAGATCAA AAACATCTTTTGAAGAATATACACCGTAGGAAACCTATCCACAGTCATAG TCATCCTCCGGGTTCTGCTGTTGATCCAGAAAGGGCAGCTTT…
		Protein	MDGAPLSSSGGGGNGGNPAPFVQKTYDMVDDSATDDIISWSSMNNSFIVWNPPEFARVLL PTYFKHNNFSSFIRQLNTYGFRKKDSERWEFANEEFIKDQKHLLKNIHRRKPIHSHSHPP GSAVDPERAAFEREIEKLSQEKNFLESSVLNYKHHQSTAKFQLDNFQQLLDGMEIRQTRV LNFFEKALQNPTFVDRLKRKIESMDAAACNKKRRLLHVDHLQPVAAGSLIDNHSNFSLEF ENVFHQDFSNKLRLELSPSVSDMNLVSGSTHVSNENEEILQKKLSEGELTEMQTRIDLAF APETLELADPGASFAFNMDSCLSRRATTTESPNLQSLEPSSEEGDSYISCQLNLTLASCT LEFNRNSYSARSPQIDCQEIGNMAESRVNASGK…
MsHSF17	MS.gene002630	CDS	ATGATGGAAGAAGCTCAGGGTAGTAGTTCCGATAAGGTGCCTCCTTTTCT CACTAAGACTTATGATATGGTTGAGGATCCTTCAACTGATGACATTGTTT CTTGGGGTGCTACTGATGAAAGTTTTATTGTTTGGAATAAACTAGATTTT GAAAAAGATGTGTTGCCTCAATACTTTAACCATAATAACTTCTCAAGTTT CATCAGACAGCTTAATACCTATGGCTTTAGAAAAGTTGATACACAACTAT GGGAATACGCAAACGATGATTTCGTAAGAAATCAAAAACATCTTATGAAG AATATCCAAAGGCGCAAAACAGTTTATAGCCATTCTTCGCAGAATGCTCA TGGCCAAGGGGTTGCTGCTCCACTAGCAGAATCCGATCGACA…
		Protein	MMEEAQGSSSDKVPPFLTKTYDMVEDPSTDDIVSWGATDESFIVWNKLDFEKDVLPQYFN HNNFSSFIRQLNTYGFRKVDTQLWEYANDDFVRNQKHLMKNIQRRKTVYSHSSQNAHGQG VAAPLAESDRQTLNAHIQKLKHDNEQMFLELQRKEEERKMHEIKLQYSKGHLETVERKHQ SVLSYVGQVLKKPGNELGICPLTKTTKRKRRIPRNNPFCNVASIEDHVGTSHVIHKENDP SVSLVSLNVEQLNLLESSMTSWEEIKNYLGASYFQRHPNVDFDDSMNYVGCPITSCMQLD VEVQPKSLEVDMNSMPVVVVPDPVATEPDVVVNPNHDATELNVIVVPNPVATEPAVIDDS DLVVVEPTVAVVPDFVEPEEQPVVTSPVTTDYN…
MsHSF18	MS.gene36373	CDS	ATGGATGGTGCGCCGCTATCCTCATCTGGCGGCGGCGGAAACGGAGGAAA TCCGGCGCCGTTTGTTCAGAAGACGTATGACATGGTGGACGATTCTGCGA CAGATGATATCATCTCGTGGAGCTCTATGAACAACAGTTTCATCGTTTGG AACCCTCCTGAATTCGCTAGGGTTCTCCTCCCAACCTATTTCAAACACAA CAATTTCTCCAGCTTCATTCGTCAGCTTAATACCTATGGATTTCGAAAAA AAGATTCGGAGCGTTGGGAGTTTGCTAATGAGGAATTTATAAAAGATCAA AAACATCTTTTGAAGAATATACACCGTAGGAAACCTATCCACAGTCATAG TCATCCTCCGGGTTCTGCTGTTGATCCAGAAAGGGCAGCTTT…
		Protein	MDGAPLSSSGGGGNGGNPAPFVQKTYDMVDDSATDDIISWSSMNNSFIVWNPPEFARVLL PTYFKHNNFSSFIRQLNTYGFRKKDSERWEFANEEFIKDQKHLLKNIHRRKPIHSHSHPP GSAVDPERAAFEREIEKLSQEKIFLESSVLNYKHHQSTAKFQLDNFQQLLDGMEIRQTRV LNFFEKALQNPTFVDRLKRKIESMDAAACNKKRRLLHVDHVQPVAAGSLIDNHSNFSLEF ENVFHQDFSNKLRLELSPSVSDMNLVSGSTHVSNENEEILQKKLSEGELTEMQTRIDLAF APETLELADPGASFAFNMDSCLSRRATTTESPNLQSLEPSSEEGDSYISCQLNLTLASCT LEFNRNSYSARSPQIDCQEIGNMAESRVNASGK…
MsHSF19	MS.gene001530	CDS	ATGGAAGAAGCTCAGGGTAGTAGTTCCGATAAGGTGCCTCCTTTTCTCAC CAAGACTTATGATATGGTTGAGGATCCTTCAACTGATGACATTGTTTCTT GGGGTGCTACTGATGAAAGTTTTATTGTTTGGAATAAACTAGATTTTGAA AAAGATGTGTTGCCTCAATACTTTAACCATAATAACTTCTCAAGTTTCAT CAGACAGCTTAATACCTATGGCTTTAGAAAAATTGATACACAACTATGGG AATACGCAAACGATGATTTCGTAAGAAATCAAAAACATCTTATGAAGAAT ATCCAAAGGCGCAAAACAGTTTATAGCCATTCTTCGCAGAATGCTCATGG CCAAGGGGTTGCTGCTCCACTAGCAGAATCCGATCGACAGAC…
		Protein	MEEAQGSSSDKVPPFLTKTYDMVEDPSTDDIVSWGATDESFIVWNKLDFEKDVLPQYFNH NNFSSFIRQLNTYGFRKIDTQLWEYANDDFVRNQKHLMKNIQRRKTVYSHSSQNAHGQGV AAPLAESDRQTLNAHIQKLKHDNEQMFLELQRKEEERKMHEIKLQYSKGHLETVERKHQS VLSYVGQVLKKPGNELGICPLTKTTKQKRRIPRNNPFCNVASIEDHVGTSHVIHKENDPS VSLLSLNVEQLNLLESSMTSWEEIKNYLGASYFQRHPNVDFDDSMNYVGCPITSCMQLDV EVQPKSLEVDMNSMPVVVVPDPVATESDVVVNPNHDATEPNVIVVPNPVATEPAVIDASD LVVVEPTVAAVPDFVEPEEQPVVTSPVTTDYNN…
MsHSF20	MS.gene01615	CDS	ATGATGGAAGAAGCTCAGGGTAGTAGTTCCGATAAGGTGCCTCCTTTTCT CACTAAGACTTATGATATGGTTGAGGATCCTTCAACTGATGACATTGTTT CTTGGGGTGCTACTGATGAAAGTTTTATTGTTTGGAATAAACTAGATTTT GAAAAAGATGTGTTGCCTCAATACTTTAACCATAATAACTTCTCAAGTTT CATCAGACAGCTTAATACCTATGGCTTTAGAAAAGTTGATACACAACTAT GGGAATACGCAAACGATGATTTCGTAAGAAATCAAAAACATCTTATGAAG AATATCCAAAGGCGCAAAACAGTTTATAGCCATTCTTCGCAGAATGCTCA TGGCCAAGGGGTTGCTGCTCCACTAGCAGAATCCGATCGACA…
		Protein	MMEEAQGSSSDKVPPFLTKTYDMVEDPSTDDIVSWGATDESFIVWNKLDFEKDVLPQYFN HNNFSSFIRQLNTYGFRKVDTQLWEYANDDFVRNQKHLMKNIQRRKTVYSHSSQNAHGQG VAAPLAESDRQTLNAHIQKLKHDNEQMFLELQRKEEERKMHEIKLQYSKGHLETVERKHQ SVLSYVGQVLKKPGNELGICPLTKTTKRKRRIPRNNPFCNVASIEDHVGTSHVIHKENDP SVSLVSLNVEQLNLLESSMTSWEEIKNYLGASYFQRHPNVDFDDSMNYVGCPITSCMQLD VEVQPKSLEVDMNSMPVVVVPDPVATEPDVVVNPNHDATELNVIVVPNPVATEPAVIDDS DLVVVEPTVAVVPDFVEPEEQPVVTSPVTTDYN…
MsHSF21	MS.gene76552	CDS	ATGGATGGTGCGCCGCTATCCTCATCTGGCGGCGCCGGAAACGGAGGAAA TCCGGCGCCGTTTGTTCAGAAGACGTATGACATGGTGGACGATTCTGCGA CAGATGATATCATCTCGTGGAGCTCTATGAACAACAGTTTCATCGTTTGG AACCCTCCTGAATTCGCTAGGGTTCTCCTCCCAACCTATTTCAAACACAA CAATTTCTCCAGCTTCATTCGTCAGCTCAATACCTATGGATTTCGAAAAA AAGATTCGGAGCGTTGGGAGTTTGCTAATGAGGAATTTATAAAAGATCAA AAACATCTTTTGAAGAATATACACCGTAGGAAACCTATCCACAGTCATAG TCATCCTCCGGGTTCTGCTGTTGATCCAGAAAGGGCAGCTTT…
		Protein	MDGAPLSSSGGAGNGGNPAPFVQKTYDMVDDSATDDIISWSSMNNSFIVWNPPEFARVLL PTYFKHNNFSSFIRQLNTYGFRKKDSERWEFANEEFIKDQKHLLKNIHRRKPIHSHSHPP GSAVDPERAAFEKEIEKLSQEKNFLESSVLNYKHHQSTAKFQLDNFQQLLDGMEIRQTHV LNFFEKALQNPTFVDRLKRKIESMDAAACNKKRRLLHVDRAQPVAAGNLIDNHSNFSLGF ENVFHQDFSNKLRLELSPSVSDMNLVSGSTHFSNENEESLQKNLSEGELTEMQTRTDLAF APETLELADPGASFAFNMDSCLSRRATTTESPTLQSLEPSSEEGDSYISCQLNLTLASCT LEFNRNSYSARSPQIDCQEIGNMAESRVNASGK…
MsHSF22	MS.gene76553	CDS	ATGGTTATAGTAATAGCTGAAGGTGCAGGTCAGGAGCTAATTCCTTCTAA TGACACATCTATCGAGAATAAGCCAGATGCTTCATCGAACGACTTGTTTC AAGATGTTGGTCTGTGGTTATCTGAGAAAATTAAGCAAATGCCAACAACC AGAGACAAGAGACAGCCTTCGAGTCAAATGGATGCTGCACAGCCATCCTC ATCCACCGCCGCTGAAAATGAAGGAGGTCCGGCGCCGTTTGTTCAGAAGA TGTATGACATGGTGGATGATTCCGCGACGGACGATATCGTCTCATGGAGC TCTACCAACAACAGCTTTGTGGTTTGGAACCCCCTGGAATTCGCTTACGT TCTCCTTCCAACCTATTTCAAACACAACAATTTCTCCAGCTT…
		Protein	MVIVIAEGAGQELIPSNDTSIENKPDASSNDLFQDVGLWLSEKIKQMPTTRDKRQPSSQM DAAQPSSSTAAENEGGPAPFVQKMYDMVDDSATDDIVSWSSTNNSFVVWNPLEFAYVLLP TYFKHNNFSSFIHQLDTYEFRKIDSERCEFANEEFIEDQKHLLKNIHCRKPIHSHSHPPG SAVDPEREALEEEIEKLSQEKNSLESRLLNGTVDVESTKFQLDVFEQLLDGMEKRQTSLS NFFEKALQNPTLLDHVRRNIESMDAAAYNSLIVNHYNLSMEFENAFHQEFSNKLRLELSP SVSDMNFVSGSSSTHVSNEDEESLQKHLSEGELTEMQTRTERPGCSENEEAISYYQANPN NDS
MsHSF23	MS.gene004307	CDS	ATGGAAGAAGCTCAGGGTAGTAGTTCCGATAAGGTGCCTCCTTTTCTCAC CAAGACTTATGATATGGTTGAGGATCCTTCAACTGATGACATTGTTTCTT GGGGTGCTACTGATGAAAGTTTTATTGTTTGGAATAAACTAGATTTTGAA AAAGATGTGTTGCCTCAATACTTTAACCATAATAACTTCTCAAGTTTCAT CAGACAGCTTAATACCTATGGCTTTAGAAAAATTGATACACAACTATGGG AATACGCAAACGATGATTTCGTAAGAAATCAAAAACATCTTATGAAGAAT ATCCAAAGGCGCAAAACAGTTTTAGCCATTCTTCGCAGAATGCTCATGGC CAAGGGGTTGCTGCTCCACTAA
		Protein	MEEAQGSSSDKVPPFLTKTYDMVEDPSTDDIVSWGATDESFIVWNKLDFEKDVLPQYFNH NNFSSFIRQLNTYGFRKIDTQLWEYANDDFVRNQKHLMKNIQRRKTVLAILRRMLMAKGL LLH
MsHSF24	MS.gene03101	CDS	ATGGAAGAAGCTCAGGGTAGTAGTTCCGATAAGGTGCCTCCTTTTCTCAC TAAGACTTATGATATGGTTGAGGATCCTTCAACTGATGACATTGTTTCTT GGGGTGCTACTGATGAAAGTTTTATTGTTTGGAATAAACTAGATTTTGAA AAAGATGTGTTGCCTCAATACTTTAACCATAATAACTTCTCAAGTTTCAT CAGACAGCTTAATACCTATGGCTTTAGAAAAATTGATACACAACTATGGG AATACGCAAACGATGATTTCGTAAGAAATCAAAAACATCTTATGAAGAAT ATCCAAAGGCGCAAAACAGTTTATAGCCATTCTTCGCAGAATGCTCATGG CCAAGGTGTTGCTGCTCCACTAGCAGAATCCGATCGACAGAC…
		Protein	MEEAQGSSSDKVPPFLTKTYDMVEDPSTDDIVSWGATDESFIVWNKLDFEKDVLPQYFNH NNFSSFIRQLNTYGFRKIDTQLWEYANDDFVRNQKHLMKNIQRRKTVYSHSSQNAHGQGV AAPLAESDRQTLNAHILKLKHDNEQMFLELQRKEEERKMHEIKLQYSKGHLETVERKHQS VLSYVGQVLKKPGNEFGICPLTKTTERKRRIPRNNPFCNVASIEDHVGTSHVIHKENDPS VSLLSLNVEQLNLLESSMTSWEEIKNYLGASYFQRHPNVDFDDSMNYVGCPITSCMQLDV EVQPKSLEVDMNSMPVVVVPDPVATESDVVVNPNHDATEPNVIVVPNPVATEPAVIDASD LVVVEPTVAAVPDFVEPEEQPVVTSPVTTDYNN…
MsHSF25	MS.gene85167	CDS	ATGGATGGTGCGCCGCTATCCTCATCTGGCGGCGGCGGAAACGGAGGAAA TCCGGCGCCGTTTGTTCAGAAGACGTATGACATGGTGGACGATTCTGCGA CAGATGATATCATCTCGTGGAGCTCTATGAACAACAGTTTCATCGTTTGG AACCCTCCTGAATTCGCTAGGGTTCTCCTCCCAACCTATTTCAAACACAA CAATTTCTCTAGCTTCATTCGTCAGCTTAATACCTATGGATTTCGAAAAA AAGATTCGGAGCGTTGGGAGTTTGCTAATGAGGAATTTATAAAAGATCAA AAACATCTTTTGAAGAATATACACCGTAGGAAACCTATCCACAGTCATAG TCATCCTCCGGGTTCTGCTGTTGATCCAGAAAGGGCAGCTTT…
		Protein	MDGAPLSSSGGGGNGGNPAPFVQKTYDMVDDSATDDIISWSSMNNSFIVWNPPEFARVLL PTYFKHNNFSSFIRQLNTYGFRKKDSERWEFANEEFIKDQKHLLKNIHRRKPIHSHSHPP GSAVDPERAAFEREIEKLSQEKNFLESSVLNYKHHQSTAKFQLDNFQQLLDGMEIRQTRV LNFFEKALQNPTFVDRLKRKIESMDAAACNKKRRLLHVDHLQPVAAGSLIDNHSNFSLEF ENVFHQDFSNKLRLELSPSVSDMNLVSGSTHVSNENEEILQKKLSEGELTEMQTRIDLAF APETLELADPGASFAFNMDSCLSRRATTTESPNLQSLEPSSEEGDSYISCQLNLTLASCT LEFNRNSYSARSPQIDCQEIGNMAESRVNASGK…
MsHSF26	MS.gene004306	CDS	ATGGAAGAAGCTCAGGGTAGTAGTTCCGATAAGGTGCCTCCTTTTCTCAC CAAGACTTATGATATGGTTGAGGATCCTTCAACTGATGACATTGTTTCTT GGGGTGCTACTGATGAAAGTTTTATTGTTTGGAATAAACTAGATTTTGAA AAAGATGTGTTGCCTCAATACTTTAACCATAATAACTTCTCAAGTTTCAT CAGACAGCTTAATACCTATGGCTTTAGAAAAATTGATACACAACTATGGG AATACGCAAACGATGATTTCGTAAGAAATCAAAAACATCTTATGAAGAAT ATCCAAAGGCGCAAAACAGTTTATAGCCATTCTTCGCAGAATGCTCATGG CCAAGGGGTTGCTGCTCCACTAGCAGAATCCGATCGACAGAC…
		Protein	MEEAQGSSSDKVPPFLTKTYDMVEDPSTDDIVSWGATDESFIVWNKLDFEKDVLPQYFNH NNFSSFIRQLNTYGFRKIDTQLWEYANDDFVRNQKHLMKNIQRRKTVYSHSSQNAHGQGV AAPLAESDRQTLNAHIQKLKHDNEQMFLELQRKEEERKMHEIKLQYSKGHLETVERKHQS VLSYVGQVLKKPGNELGICPLTKTTKQKRRIPRNNPFCNVASIEDHVGTSHVIHKENDPS VSLLSLNVEQLNLLESSMTSWEEIKNYLGASYFQRHPNVDFDDSMNYVGCPITSCMQLDV EVQPKSLEVDMNSMPVVVVPDPVATESDVVVNPNHDATEPNVIVVPNPVATEPAVIDASD LVVVEPTVAAVPDFVEPEEQPVVTSPVTTDYNN…
MsHSF27	MS.gene32806	CDS	ATGAAGGGAATTAGAGTGAAAGAGGAAGAAACATTAGCATATGTCAGTGT TGTTGGTTCAACATCATGTAACTCTTCATCTTCCTCTTCGGGTTCAAATC TTACACCAAAACCAATGGAAGGATTGCACGAAATGGGTCCACCACCATTT CTCACCAAAACCTTTGATGTTGTTGAAGATCCATCCACTGATTCCATTGT TTCATGGAGCGGAGCTCGTAATAGCTTTGTTGTTTGGGATCTTCACAAAT TCTCCACTGCTATTTTACCTCGTTACTTCAAACACAGTAATTTCTCTAGC TTCGTTCGACAACTCAATACCTATGGTTTTAGAAAAGTTGATCCGGATCG ATGGGAGTTTGCGAACGAAGGGTTTTTAGCTGGGCAGAGGAA…
		Protein	MKGIRVKEEETLAYVSVVGSTSCNSSSSSSGSNLTPKPMEGLHEMGPPPFLTKTFDVVED PSTDSIVSWSGARNSFVVWDLHKFSTAILPRYFKHSNFSSFVRQLNTYGFRKVDPDRWEF ANEGFLAGQRNLLKTIKRRRNVTQSQAMQQETGGACIELGEYGLEGEIERLRRDRAVLMA EIVKLRQQQHNSREQLSAMEARLLITEKKHQQMMNFLAKALSNQSFIQQLAHNRELKGVE MKRKRRLTASSSLENLQNDSGAIRAVPIESVVDYSCQEQQEGLTTIESEMETLLSAYDNE SSSEVKDYTALSSVPSGNESNLGDAVWEDLLNQELVGGNPEDEVVIGDFSQIDVPVEDLV EKNDNWTVDLQNLVDQMGFEP
MsHSF28	MS.gene38358	CDS	ATGGCTCTTCTACTAGACAACTGTGAAGGCATTTTACTCTCACTAGACTC ACACAAATCAGTCCCAGCTCCATTCCTCACCAAAACATACCAACTTGTTG ATGATCCAACCACAGATCACATCGTCTCTTGGGGTGAAGATGACTCCACC TTCGTTGTTTGGCGTCCTCCAGAATTTGCTAGAGACCTCCTCCCTAACTA CTTCAAACACAACAACTTCTCTAGCTTCGTTCGACAACTCAACACCTATG GTTTTAGAAAGATTGTACCTGACAGATGGGAGTTTGCTAATGAATATTTC AAAAAAGGAGAAAAGCATTTGCTTTGTGAGATTCATAGAAGAAAAACATC ACAGCCACAACAAACAGGAATCAACATGAATCATCACCAGCA…
		Protein	MALLLDNCEGILLSLDSHKSVPAPFLTKTYQLVDDPTTDHIVSWGEDDSTFVVWRPPEFA RDLLPNYFKHNNFSSFVRQLNTYGFRKIVPDRWEFANEYFKKGEKHLLCEIHRRKTSQPQ QTGINMNHHQQHHNVPPSFFPFSNTRVSISPSNEYSDEQVNNWCDSPPLTSSFVNGGTPT TATNNYNSSVTALSEDNERLRRSNNMLMSELAHMKKLYNDIIYFVQNHVKPVAPSNSYSS SFLLPQASNPTPMNGGGNVSMVQKPMNQLSGYYNSNPKHMTRLQPQNQSHHGMNVNSPTN TSRSSITMVEGLNSNNCSKTKLFGVSLQSKKRVHPECGSNNPNSLETNKARLVLEKDHDF DLGLNLMPPSTC
MsHSF29	MS.gene015008	CDS	ATGAAGGGAATTAGAGTGAAAGAGGAAGAAACATTAGCATATGTCAGTGT TGTTGGTTCAACATCATGTAACTCTTCATCTTCCTCTTCGGGTTCAAATC TTACACCAAAACCAATGGAAGGATTGCACGAAATGGGTCCACCTCCATTT CTCACCAAAACCTTTGATGTTGTTGAAGATCCATCCACTGATTCCATTGT TTCATGGAGCGGAGCTCGTAATAGCTTTGTTGTTTGGGATCTTCACAAAT TCTCCACTGCTATTTTACCTCGTTACTTCAAACACAGTAATTTCTCTAGC TTCGTTCGACAACTCAATACCTATGGTTTTAGAAAAGTTGATCCGGATCG ATGGGAGTTTGCGAACGAAGGGTTTTTAGCTGGGCAGAGAAA…
		Protein	MKGIRVKEEETLAYVSVVGSTSCNSSSSSSGSNLTPKPMEGLHEMGPPPFLTKTFDVVED PSTDSIVSWSGARNSFVVWDLHKFSTAILPRYFKHSNFSSFVRQLNTYGFRKVDPDRWEF ANEGFLAGQRNLLKTIKRRRNVTQSQAMQQETGGACIELGEYGLEGEIERLRRDRAVLMA EIVKLRQQQHNSREQLSAMEARLLITEKKHQQMMNFLAKALSNQSFIQQLAQNRELKGVE MKRKRRLTASSSLENLQNDSGAIRAVPIESVVDYSCQEQQEGLTTIESEMETLLSAYDNE SSSEVKDYTALSSVPSGNESNLGDAVWEDLLNQELVGGNPEDEVVIGDFSQIDVPVEDLV EKNNNWTVDLQNLVDQMGFEP
MsHSF30	MS.gene38707	CDS	ATGGCTCTTCTACTAGACAACTGTGAAGGCATTTTACTCTCACTAGACTC ACACAAATCAGTCCCAGCTCCATTCCTCACCAAAACATACCAACTTGTTG ATGATCCAACCACAGATCACATCGTCTCTTGGGGTGAAGATGACTCCACC TTCGTTGTTTGGCGTCCTCCAGAATTTGCTAGAGACCTCCTCCCTAACTA CTTCAAACACAACAACTTCTCTAGCTTCGTTCGACAACTCAACACCTATG GTTTTAGAAAGATTGTACCTGACAGATGGGAGTTTGCTAATGAATATTTC AAAAAAGGAGAAAAGCATTTGCTTTGTGAGATTCATAGAAGAAAAACATC ACAGCCACAACAAACAGGAATCAACATGAATCATCACCAGCA…
		Protein	MALLLDNCEGILLSLDSHKSVPAPFLTKTYQLVDDPTTDHIVSWGEDDSTFVVWRPPEFA RDLLPNYFKHNNFSSFVRQLNTYGFRKIVPDRWEFANEYFKKGEKHLLCEIHRRKTSQPQ QTGINMNHHQQHHNVPPSFFPFSNTRVSISPSNEYSDEQVNNWCDSPPLTSSFVNGGTPT TATNNYNSSVTALSEDNERLRRSNNMLMSELAHMKKLYNDIIYFVQNHVKPVAPSNSYSS SFLLPQASNPTPMNGGGNVSMVQKPMNLLSGYYNSNPKHMTRLQPQNQSHHGMNVNSPTN TSRSSITMVEGLNSNNCSKTKLFGVSLQSKKRVHPECGSNNPNSLETNKARLVLEKDHDF DLGLNLMPPSTC
MsHSF31	MS.gene066508	CDS	ATGTCAGTGTTGTTGGGTTCAACATCATGTAACTCTTCATCTTCCTCTTC GGGTTCAAATCTTACACCAAAACCAATGGAAGGATTGCACGAAATGGGTC CACCTCCATTTCTCACCAAAACCTTTGATGTTGTTGAAGATCCATCCACT GATTCCATTGTATCATGGAGCGGAGCTCGTAATAGCTTTGTTGTTTGGGA TCTTCACAAATTCTCCACTGCTATTTTACCTCGTTACTTCAAACACAGTA ATTTCTCTAGCTTTGTTCGACAACTCAATACCTATGGTTTTAGAAAAGTT GATCCGGATCGATGGGAGTTTGCGAACGAAGGGTTTTTAGCTGGGCAGAG GAACTTGTTGAAAACAATCAAGAGAAGAAGAAATAAACCGGG…
		Protein	MSVLLGSTSCNSSSSSSGSNLTPKPMEGLHEMGPPPFLTKTFDVVEDPSTDSIVSWSGAR NSFVVWDLHKFSTAILPRYFKHSNFSSFVRQLNTYGFRKVDPDRWEFANEGFLAGQRNLL KTIKRRRNKPGGACIELGEYGLEGEIERLRRDRAQQHNSREQLSAMEARAVPIESVVDYS CQEQQEGLTTIESEMETLLSAYDNESSSEVKDYTALSSVPSGNESNLGDAVWEDLLNQEL VGGNPEDEVVIGDFSQIDVPVEDLVEKNDNWTVDLQNLVDQMGFEP
MsHSF32	MS.gene012969	CDS	ATGGCTCTTCTACTAGACAACTGTGAAGGCATTTTACTCTCACTAGACTC ACACAAATCAGTCCCAGCTCCATTCCTCACCAAAACATACCAACTTGTTG ATGATCCAACCACAGATCACATCGTCTCTTGGGGTGAAGATGACTCCACC TTCGTTGTTTGGCGTCCTCCAGAATTTGCTAGAGACCTCCTCCCTAACTA CTTCAAACACAACAACTTCTCTAGCTTCGTTCGACAACTCAACACCTATG GTTTTAGAAAGATTGTACCTGACAGATGGGAGTTTGCTAATGAATATTTC AAAAAAGGAGAAAAGCATTTGCTTTGTGAGATTCATAGAAGAAAAACATC ACAGCCACAACAAACAGGAATCAACATGAATCATCACCAGCA…
		Protein	MALLLDNCEGILLSLDSHKSVPAPFLTKTYQLVDDPTTDHIVSWGEDDSTFVVWRPPEFA RDLLPNYFKHNNFSSFVRQLNTYGFRKIVPDRWEFANEYFKKGEKHLLCEIHRRKTSQPQ QTGINMNHHQQHHNVPPSFFPFSNTRVSISPSNEYSDEQVNNWCDSPPLTSSFVNGGTPT TATNNYNSSVTALSEDNERLRRSNNMLMSELAHMKKLYNDIIYFVQNHVKPVAPSNSYSS SFLLPQASNPTPMNGGGNVSMVQKPMNQLSGYYNSNPKHMTRLQPQNQSHHGMNVNSPTN TSRSSITMVEGLNSNNCSKTKLFGVSLQSKKRVHPECGSNNPNSLETNKARLVLEKDHDF DLGLNLMPPSTC
MsHSF33	MS.gene37417	CDS	ATGAAGGGAATTAGAGTGAAAGAGGAAGAAACATTAGCATATGTCAGTGT TGTTGGTTCAACATCATGTAACTCTTCATCTTCCTCTTCGGGTTCAAATC TTACACCAAAACCAATGGAAGGATTGCACGAAATGGGTCCACCTCCATTT CTCACCAAAACCTTTGATGTTGTTGAAGATCCATCCACTGATTCCATTGT TTCATGGAGCGGAGCTCGTAATAGCTTTGTTGTTTGGGATCTTCACAAAT TCTCCACTGCTATTTTACCTCGTTACTTCAAACACAGTAATTTCTCTAGC TTCGTTCGACAACTCAATACCTATGGTTTTAGAAAAGTTGATCCGGATCG ATGGGAGTTTGCGAACGAAGGGTTTTTAGCTGGGCAGAGGAA…
		Protein	MKGIRVKEEETLAYVSVVGSTSCNSSSSSSGSNLTPKPMEGLHEMGPPPFLTKTFDVVED PSTDSIVSWSGARNSFVVWDLHKFSTAILPRYFKHSNFSSFVRQLNTYGFRKVDPDRWEF ANEGFLAGQRNLLKTIKRRRNVTQSQAMQQETGGACIELGEYGLEGEIERLRRDRAVLMA EIVKLRQQQHNSREQLSAMEARLLITEKKHQQMMNFLAKALSNQSFIQQLAQNRELKGVE MKRKRRLTASSSLENLQDDSEAIRAVPIESVVDYSCHEQQEGLTTIESEMETLLSAYDNE SSSEVKDYSALSSVPSGNESNLGDAVWEDLLNQELVGGNPEDEVVIGDFSQIDVPVEDLV ENNDNWTVDLQSLVDQMGFEP
MsHSF34	MS.gene015638	CDS	ATGGTGAAAGCAGCAACAGCGAGCGAGAAGGGTGGTTCTGGTTCGGTGGC ACCTTTCTTAAATAAATGTTACGATATGGTTGAAGATCCTTCAACCGATT CCATCATCTCTTGGTCCGCTGATGGTAACAATAGTTTCATCATCTCCAAC GCTGATCAATTCTCACTCACTCTTCTCCCCAATTATTTCAAACACAATAA TTTCTCCAGCTTCGTCAGACAACTCAACATCTATGGTTTCAGGAAAATTG ATGCAGATCACTGGGAATTTGCAAATGAAAACTTCATTAGGGGTCAAAAG CATTTGCTGAAGAATATACGTAGAAGGAAACATCCACATGTTGCTGCAGA TCAGCAAAAACCATTGCCGCCAAAAGACAATCGCGATGAACC…
		Protein	MVKAATASEKGGSGSVAPFLNKCYDMVEDPSTDSIISWSADGNNSFIISNADQFSLTLLP NYFKHNNFSSFVRQLNIYGFRKIDADHWEFANENFIRGQKHLLKNIRRRKHPHVAADQQK PLPPKDNRDEPSQEAVNHGLWREVENLKSDRKTLTQELVKHKQHLESSESKLLLLSDRLE GMEKHQQQMLSFLVMVVQCPGFLVQLLHPKENNWRFSEAGNMWDQGNQDDRPVSSDGMII KYTPPVAEKPKPVVPRSPAFNKQPEPEVSTDGLKDLCISSEFLKLLLDEKLCPLDNHSPF LVPDLPDDGSWEQLFLGSPILKNVEDTDRENEEQTVSDMEMDHIISEALNETSDFEAMIM EMENTHA
MsHSF35	MS.gene27848	CDS	ATGGATGAAGCTGGAAGTTCAAGTTCTCTGCCTCCTTTTCTGGCAAAGAC TTATGAAATGGTGGATGATCGATCCTCGGATCCTATTGTTTCGTGGAGTG CATCGAACAAAAGTTTCGTTGTGTGGAATCCTCCGGAATTCGCAAGGGTT TTGCTTCCGAGATTCTTTAAGCACAATAACTTCTCCAGTTTTATCAGGCA GCTGAATACATATGGATTTAGGAAAGTTGATCCGGAGCAGTGGGAATTTG CCAATGATGATTTTATAAGGGGGCAACCGCATCTGATGAAGAATATTCAT AGACGGAAGCCCGTTCATAGTCATTCTCTGCATAATCTTCAAGCACAAGC CCCTCTAACGGAGTCTGAAAGGCAGAGTATGATTGATGAAAT…
		Protein	MDEAGSSSSLPPFLAKTYEMVDDRSSDPIVSWSASNKSFVVWNPPEFARVLLPRFFKHNN FSSFIRQLNTYGFRKVDPEQWEFANDDFIRGQPHLMKNIHRRKPVHSHSLHNLQAQAPLT ESERQSMIDEIEKLKQDREQLLVETKRYQHDWERHEIQMHCSKDQLEKLEHKQQKMLSSV SEALQKPMIAVNLLPLAEAMERKRRLPARSGCFNNEASVEDAMETSVALPRENPEDNSTL TLNTERLDQLEASVAFWETLAHEVGDNFVHTHSNMDLDESTCCADSLSISCQQLDGEVRP KSPEIDMNVEPAAAALEAVAVKEQPARITTAATGVNDVFWEQFLTEDPGASEAQEVQSER KDNSSRKNEGKPSDHGRFWWNMRKSNNHPEQMG…
MsHSF36	MS.gene09269	CDS	ATGAATTCTGCACCACAATCCTCATCAGCCGCTGCCGCCGGAGGAAGCGG AGGAGGTCCGGCACCGTTTCTTCAGAAGACGTATGACATGGTGGATGATT CCACCACAGATGAGATCGTTTCTTGGAGCTCTGATAACAAAAGCTTCATT GTTTGGAACCCTCCTGAATTCTCCCGTGTTCTTCTCCCAACCTATTTCAA GCACAACAATTTCTCCAGCTTCATCCGTCAGCTCAATACCTATGGATTTC GAAAAGCAGATCCTGAGCGTTGGGAGTTTGCCAATGAAGAATTTATAAAA GATCAAAAACATCTTCTGAAGAATATACACCGCAGGAAACCTATTCACAG TCATAGTCATCCTCCGGGTTCTGCTGTAGATCCAGAAAGGGC…
		Protein	MNSAPQSSSAAAAGGSGGGPAPFLQKTYDMVDDSTTDEIVSWSSDNKSFIVWNPPEFSRV LLPTYFKHNNFSSFIRQLNTYGFRKADPERWEFANEEFIKDQKHLLKNIHRRKPIHSHSH PPGSAVDPERAALEQEIEKLSREKNALQSKLLSYSYLETEKLQLEDFQRRLDGMEKRQTN LQNFFEKALQDSFIVELLSRKIESMDLAAYNKKRRLPQVDHVQPVAEGSLVDNPSNFRLE FGNVFPQDISNKLRLELSPAVSDMNLISGSTQGSNEDEESLQKNLSEGELTGMQTRTGLA FTPETLDLADTGASFTFNMDSCLSQRATTTECPNLHSLEPSTEEGDSHISCQLNLTLASC TLEFNRNSYSARSPQINCQEIGNLAESRVNADG…
MsHSF37	MS.gene31937	CDS	ATGAGTGGAAATGTGATGGAGCTAAACTTTGGTTCATTAGATCAATTTTC TTCTGATCAAAATGGAGTGTCCCTTAAGCCATTAAGGTGCCCTGCACCAT TTCTATTGAAGACCTATGATTTGGTGGAACAAGGTAGTGAAGGTGAAGAA GATGGCATTAAAATTGTGTCATGGAATGAAGAAGGAAATGGTTTTGTTGT GTGGTCTCCAGCTGAATTCTCAGAGCTCACCTTGCCTAAATATTTCAAGC ACAACAATTTCTCTAGCTTTATTCGACAACTCAATACATATGGGTTTAAG AAAATATCATCTAAAATATGGGAATTCCAGCATGAGAAATTTCAAAAGGG TTGCAGGCATATGTTGGTTGAAATCAGTAGGAAAAAGTGTGA…
		Protein	MSGNVMELNFGSLDQFSSDQNGVSLKPLRCPAPFLLKTYDLVEQGSEGEEDGIKIVSWNE EGNGFVVWSPAEFSELTLPKYFKHNNFSSFIRQLNTYGFKKISSKIWEFQHEKFQKGCRH MLVEISRKKCEPSVFPQYLKSCSEENAVTNNSSLEEDNSNHELLMEENKNLKKERLELQM QIAECKALEMKLLECLSQHMDNRQNKVRRLC
MsHSF38	MS.gene006573	CDS	ATGACAGCTGGGATCGCGAATTATGTATTACCACCGTTCCTAAGCAAAAC CTACGATATGGTTGATGACTCTTCAACCGAATCGATCGTTTCATGGGGTA AAAACGACAACACCTTCGTCGTTTTCAATTCCACCGATTTCTCCAAACAC ATCTTGCCTAAATATTTCAAACACAACAACTTCTCCAGCTTCGTCAGACA ATTGAACACCTACGGTTTTAGAAAGGTTGACCCCGACCGCTGGGAATTCG CTCATGAAGGATTTTTAAGGGGTCAAAAACATTTGTTAAAGAATATCAAT AGGCGGAAATCTACTCATGCAAATGGTAATAATCAGCAGCTATCTAAGCC GCAGAACCCACCTGTTGGGTCATGTGTGGAAGTGGGTAAGTT…
		Protein	MTAGIANYVLPPFLSKTYDMVDDSSTESIVSWGKNDNTFVVFNSTDFSKHILPKYFKHNN FSSFVRQLNTYGFRKVDPDRWEFAHEGFLRGQKHLLKNINRRKSTHANGNNQQLSKPQNP PVGSCVEVGKFGLDEEVERLKRDKNVLMQELVKLRQQQQSTDNQLVNVGQRVQVMEQRQQ QMMSFLAKAMNSPGFMAQFSQQQNESNRHVTAGKKRRLQGQDEDSLATKNPHNPLDGRVV KYQPSINEAAKTLFNQMLQMNSSARVDSSIKNLDAFLIDDVPSAIPLDSSSSSTQVSGVT LSEVPPISGQSCMAVESQFPVSCMTNSMSEVQSSPAVLTDCVKTAEFPEFTTAHQDNILD FGEVQGLATESSFMNPDQNFVGSVGENDDELDV…
MsHSF39	MS.gene62673	CDS	ATGGTGAAAGCAGCAACAGCGAGCGAGAAGGGTGGTTCTGGTTCTGGTTC TGGTTCGGTGGCACCTTTCTTGAATAAATGTTACGATATGGTTGAAGATC CTTCAACCGATTCCATCATCTCTTGGTCCGCTGATGGTAACAATAGTTTC ATCATCTCCAACGCTGATCAATTCTCACTCACTCTTCTCCCCAATTATTT CAAACACAATAATTTCTCCAGCTTCGTCAGACAACTCAACATCTATGGTT TCAGGAAAATTGATGCAGATCACTGGGAATTTGCAAATGAAAACTTCATT AGGGGTCAAAAGCATTTGCTGAAGAATATACGTAGAAGGAAACATCCACA TGTTGCTGCAGATCAGCAAAAACCATTGCCGCCAAAAGACAA…
		Protein	MVKAATASEKGGSGSGSGSVAPFLNKCYDMVEDPSTDSIISWSADGNNSFIISNADQFSL TLLPNYFKHNNFSSFVRQLNIYGFRKIDADHWEFANENFIRGQKHLLKNIRRRKHPHVAA DQQKPLPPKDNRDEPSQEAVNHGLWREVENLKSDRKTLTQELVKHKQHLESSESKLLLLS DRLEGMEKHQQQMLSFLVMVVQCPGFLVQLLHPKENNWRFSEAGNMWDQGNQDDRPVSSD GMIIKYTPPVAEKLKPVVPRSPAFNKQPEPEVSTDGLKDLCISSEFLKLLLDEKLCPLDN HSPFLVPDLPDDGSWEQLFLGSPILKNVEDTDRENEEQTVSDMEMDHIISEALNETSDFE AMIMEMENTHA
MsHSF40	MS.gene08822	CDS	ATGAATTCTGCACCACAATCCTCATCAGCCGCTGCCGCCGGAGGAAGCGG AGGAGGTCCGGCACCGTTTCTTCAGAAGACGTATGACATGGTGGATGATT CCACCACAGATGAGATCGTTTCTTGGAGCTCTGATAACAAAAGCTTCATT GTTTGGAACCCTCCTGAATTCTCCCGTGTTCTTCTCCCAACCTATTTCAA GCACAACAATTTCTCCAGCTTCATCCGTCAGCTCAATACCTATGGATTTC GAAAAGCAGATCCTGAGCGTTGGGAGTTTGCCAATGAAGAATTTATAAAA GATCAAAAACATCTTCTGAAGAATATACACCGCAGGAAACCTATTCACAG TCATAGTCATCCTCCGGGTTCTGCTGTAGATCCAGAAAGGGC…
		Protein	MNSAPQSSSAAAAGGSGGGPAPFLQKTYDMVDDSTTDEIVSWSSDNKSFIVWNPPEFSRV LLPTYFKHNNFSSFIRQLNTYGFRKADPERWEFANEEFIKDQKHLLKNIHRRKPIHSHSH PPGSAVDPERAALEQEIEKLSREKNALQSKLLSYSYLETEKLQLEDFQRRLDGMEKRQTN LQNFFEKALQDSFIVELLSRKIESMDLAAYNKKRRLPQVDHVQPVAEGSLVDNPSNFRLE FGNVFPQDISNKLRLELSPAVSDMNLISGSTQGSNEDEESLQKNLSEGELTGMQTRTGLA FTPETLDLADTGASFTFNMDSCLSQRATTTECPNLHSLEPSTEEGDSHISCQLNLTLASC TLEFNRNSYSARSPQINCQEIGNLAESRVNADG…
MsHSF41	MS.gene39449	CDS	ATGAGTGGAAATGTGATGGAGCTAAACTTTGGTTCAATAGACCAATTTTC TTCTGATCAAAATGGAGTGTCCCTTAAGCCATTAAGGTGCCCTGCACCAT TTCTATTGAAGACCTATGATTTGGTGGAACAAGGTAGTGAAGGTGAAGAT GGCATTAAAATTGTGTCATGGAATGAAGAAGGAAATGGTTTTGTTGTGTG GTCACCAGCTGAATTCTCAGAGCTCACCTTGCCTAAATATTTCAAGCACA ACAATTTCTCTAGCTTTATTCGACAACTCAATACATATGGGTTTAAGAAA ATATCATCTAAAAGATGGGAATTCCAGCATGAGAAATTTCAAAAGGGTTG CAGGCATATGTTGGTTGAAATCAGTAGGAAAAAGTGTGAGCC…
		Protein	MSGNVMELNFGSIDQFSSDQNGVSLKPLRCPAPFLLKTYDLVEQGSEGEDGIKIVSWNEE GNGFVVWSPAEFSELTLPKYFKHNNFSSFIRQLNTYGFKKISSKRWEFQHEKFQKGCRHM LVEISRKKCEPSVFPQYLKSCSEENAVTNNSSLEEDNSNHELLMEENKNLKKERLELQMQ IAECKALEMKLLECLSQHMDNRQNKVRRLC
MsHSF42	MS.gene95836	CDS	ATGGTGAAAGCAGCAACAGCGAGCGAGAAGGGTGGTTCTGGTTCGGTGGC ACCTTTCTTGAATAAATGTTACGATATGGTTGAAGATCCTTCAACCGATT CCATCATCTCTTGGTCCGCTGATGGTAACAATAGTTTCATCATCTCCAAC GCTGATCAATTCTCACTCACTCTTCTCCCCAATTATTTCAAACACAATAA TTTCTCCAGCTTCGTCAGACAACTCAACATCTATGGTTTCAGGAAAATTG ATGCAGATCACTGGGAATTTGCAAATGAAAACTTCATTAGGGGTCAAAAG CATTTGCTGAAGAATATACGTAGAAGGAAACATCCACATGTTGCTGCAGA TCAGCAAAAACCATTGCCGCCAAAAGACAATCGCGATGAACC…
		Protein	MVKAATASEKGGSGSVAPFLNKCYDMVEDPSTDSIISWSADGNNSFIISNADQFSLTLLP NYFKHNNFSSFVRQLNIYGFRKIDADHWEFANENFIRGQKHLLKNIRRRKHPHVAADQQK PLPPKDNRDEPSQEAVNHGLWREVENLKSDRKTLTQELVKHKQHLESSESKLLLLSDRLE GMEKHQQQMLSFLVMVVQCPGFLVQLLHPKENNWRFSEAGNMWDQGNQDDRPVSSDGMII KYTPPVAEKLKPVVPRSPAFNKQPEPEVSTDGLKDLCISSEFLKLLLDEKLCPLDNHSPF LVPDLPDDGSWEQLFLGSPILKNVEDTDRENEEQTVSDMEMDHIISEALNETSDFEAMIM EMENTHA
MsHSF43	MS.gene065968	CDS	ATGGATGAAGCTGGAAGTTCAAGTTCTCTGCCTCCTTTTCTGGCAAAGAC TTATGAAATGGTGGATGATCGATCCTCGGATCCTATTGTTTCGTGGAGTG CATCGAACAAAAGTTTCGTTGTGTGGAATCCTCCGGAATTCGCAAGGGTT TTGCTTCCGAGATTCTTTAAGCACAATAACTTCTCCAGTTTTATCAGGCA GCTGAATACATATGGATTTAGGAAAGTTGATCCGGAGCAGTGGGAATTTG CCAATGATGATTTTATAAGGGGGCAACCGCATCTGATGAAGAATATTCAT AGACGGAAGCCCGTTCATAGTCATTCTCTGCATAATCTTCAAGCACAAGC CCCTCTAACGGAGTCTGAAAGGCAGAGTATGATTGATGAAAT…
		Protein	MDEAGSSSSLPPFLAKTYEMVDDRSSDPIVSWSASNKSFVVWNPPEFARVLLPRFFKHNN FSSFIRQLNTYGFRKVDPEQWEFANDDFIRGQPHLMKNIHRRKPVHSHSLHNLQAQAPLT ESERQSMIDEIEKLKQDREQLLVETKRYQHDWERHEIQMHCSKDQLEKLEHKQQKMLSSV SEALQKPMIAVNLLPLAEAMERKRRLPARSGCFNNEASVEDAMETSVALPRENPEDNSTL TLNTERLDQLEASVAFWETLAHEVGDNFVHTHSNMDLDESTCCADSLSISCQQLDGEVRP KSPEIDMNVEPAAAALEAVAVKEQPARITTAATGVNDVFWEQFLTEDPGASEAQEVQSER KDNSSRKNEGKPSDHGRFWWNMRKSNNHPEQMG…
MsHSF44	MS.gene023483	CDS	ATGAATTCTGCACCACAATCCTCATCAGCCGCTGCCGCCGGAGGAAGCGG AGGAGGTCCGGCACCGTTTCTTCAGAAGACGTATGACATGGTGGATGATT CCACCACAGATGAGATTGTTTCTTGGAGCTCTGATAACAAAAGCTTCATT GTTTGGAACCCTCCTGAATTCTCCCGTGTTCTTCTCCCAACCTATTTCAA GCACAACAATTTCTCCAGCTTCATCCGTCAGCTCAATACCTATGGATTTC GAAAAGCAGATCCTGAGCGTTGGGAGTTTGCCAATGAAGAATTTATAAAA GATCAAAAACATCTTCTGAAGAATATACACCGCAGGAAACCTATTCACAG TCATAGTCATCCTCCGGGTTCTGTTGTAGATCCAGAAAGGGC…
		Protein	MNSAPQSSSAAAAGGSGGGPAPFLQKTYDMVDDSTTDEIVSWSSDNKSFIVWNPPEFSRV LLPTYFKHNNFSSFIRQLNTYGFRKADPERWEFANEEFIKDQKHLLKNIHRRKPIHSHSH PPGSVVDPERAALEQEIEKLSREKNALQSKLLSYSYLETEKLQLEDFQRRLDGMEKRQTN LQNFFEKALQDSFIVELLSRKIESMDLAAYNKKRRLPQVDHVQPVAEGSLVDNPSNFRLE FGNVFPQDISNKLRLELSPAVSDMNLISGSTQGSNEDEESLQKNLSEGELTGMQTRTGLA FTPETLDLADTGASFTFNMDSCLSQRATTTECPNLHSLEPSTEEGDSHISCQLNLTLASC TLEFNRNSYSARSPQINCQEIGNLAESRVNADG…
MsHSF45	MS.gene052478	CDS	ATGAGTGGAAATGTGATGGAGCTAAACTTTGGTTCATTAGATCAATTTTC TTCTGATCAAAATGGAGTGTCCCTTAAGCCATTAAGGTGCCCTGCACCAT TTCTATTGAAGACCTATGATTTGGTGGAACAAGGTAGTGAAGGTGAAGAA GATGGCATTAAAATTGTGTCATGGAATGAAGAAGGAAATGGTTTTGTTGT GTGGTCTCCAGCTGAATTCTCAGAGCTCACCTTGCCTAAATATTTCAAGC ACAACAATTTCTCTAGCTTTATTCGACAACTCAATACATATGGGTTTAAG AAAATATCATCTAAAAGATGGGAATTCCAGCATGAGAAATTTCAAAAGGG TTGCAGGCATATGTTGGTTGAAATCAGTAGGAAAAAGTGTGA…
		Protein	MSGNVMELNFGSLDQFSSDQNGVSLKPLRCPAPFLLKTYDLVEQGSEGEEDGIKIVSWNE EGNGFVVWSPAEFSELTLPKYFKHNNFSSFIRQLNTYGFKKISSKRWEFQHEKFQKGCRH MLVEISRKKCEPSVFPQYLKSCSEENAVTNNSSLEEDNSNHELLMEENKNLKKERLELQM QIAECKALEMKLLECLSQHMDNRQNKVRRQC
MsHSF46	MS.gene031737	CDS	ATGACAGCTGGAATCGCGAATTATGTTTTGCCACCATTCTTAAGCAAAAC CTACGATATGGTTGATGACTCTTCAACCGAATCGATCGTTTCATGGGGTA AAAACGACAACACCTTCGTCGTTTTCAATTCCACCGATTTCTCCAAACAC ATCTTGCCTAAATATTTCAAACACAACAACTTCTCCAGCTTCGTCAGACA ATTGAACACCTACGGTTTTAGAAAGGTTGACCCCGACCGCTGGGAATTCG CTCATGAAGGATTTTTAAGGGGTCAAAAACATTTGTTAAAGAATATCAAT AGGCGGAAATCTACTCATGCAAATGGTAATAATCAGCAGCTATCTAAGCC GCAGAACCCACCTGTTGGGTCATGTGTGGAAGTGGGTAAGTT…
		Protein	MTAGIANYVLPPFLSKTYDMVDDSSTESIVSWGKNDNTFVVFNSTDFSKHILPKYFKHNN FSSFVRQLNTYGFRKVDPDRWEFAHEGFLRGQKHLLKNINRRKSTHANGNNQQLSKPQNP PVGSCVEVGKFGLDEEVERLKRDKNVLMQELVKLRQQQQSTDNQLVNVGQRVQVMEQRQQ QMMSFLAKAMNSPGFMAQFSQQQNESNRHVTAGKKRRLQGQEEDSLATKNPHNPLDGRVV KYQPSINEAAKTLFNQMLQMNSSARVDSSIKNLDAFLIDDVPSAIPLDSSSSSTQVSGVT LSEVPPISGQSCMAVESQFPVSCMTNSMSEVQSSPAVLTDSVKTAEFPEFTTAHQDNILD FGEVQGLATESSFMNPDQNFVGSVGENDDELDV…
MsHSF47	MS.gene058589	CDS	ATGGTGAAAGCAGCAACAGCGAGCGAGAAGGGTGGTTCTGGTTCGGTGGC ACCTTTCTTGAATAAATGTTACGATATGGTTGAAGATCCTTCAACCGATT CCATCATCTCTTGGTCCGCTGATGGTAACAATAGTTTCATCATCTCCAAC GCTGATCAATTCTCACTCACTCTTCTCCCCAATTATTTCAAACACAATAA TTTCTCCAGCTTCGTCAGACAACTCAACATCTATGGTTTCAGGAAAATTG ATGCAGATCACTGGGAATTTGCAAATGAAAACTTCATTAGGGGTCAAAAG CATTTGCTGAAGAATATACGTAGAAGGAAACATCCACATGTTGCTGCAGA TCAGCAAAAACCATTGCCGCCAAAAGACAATCGCGATGAACC…
		Protein	MVKAATASEKGGSGSVAPFLNKCYDMVEDPSTDSIISWSADGNNSFIISNADQFSLTLLP NYFKHNNFSSFVRQLNIYGFRKIDADHWEFANENFIRGQKHLLKNIRRRKHPHVAADQQK PLPPKDNRDEPSQEAVNHGLWREVENLKSDRKTLTQELVKHKQHLESSESKLLLLSDRLE GMEKHQQQMLSFLVMVVQCPGFLVQLLHPKENNWRFSEAGNMWDQGNQDDRPVSSDGMII KYTPPVAEKLKPVVPRSPAFNKQPEPEVSTDGLKDLCISSEFLKLLLDEKLCPLDNHSPF LVPDLPDDGSWEQLFLGSPILKNVEDTDSENEEQTVSDMEMDHIISEALNETSDFEAMIM EMENTHA
MsHSF48	MS.gene023615	CDS	ATGGATGAAGCTGGAAGTTCAAGTTCTCTGCCTCCTTTTCTGGCAAAGAC TTATGAAATGGTGGATGATCGATCCTCGGATCCTATTGTTTCGTGGAGTG CATCGAACAAAAGTTTCGTTGTGTGGAATCCTCCGGAATTCGCAAGGGTT TTGCTTCCGAGATTCTTTAAGCACAATAACTTCTCCAGTTTTATCAGGCA GCTGAATACATATGGATTTAGGAAAGTTGATCCGGAGCAGTGGGAATTTG CCAATGATGATTTTATAAGGGGGCAACCGCATCTGATGAAGAATATTCAT AGACGGAAGCCCGTTCATAGTCATTCTCTGCATAATCTTCAAGCACAAGC CCCTCTAACGGAGTCTGAAAGGCAGAGTATGATTGATGAAAT…
		Protein	MDEAGSSSSLPPFLAKTYEMVDDRSSDPIVSWSASNKSFVVWNPPEFARVLLPRFFKHNN FSSFIRQLNTYGFRKVDPEQWEFANDDFIRGQPHLMKNIHRRKPVHSHSLHNLQAQAPLT ESERQSMIDEIEKLKQDREQLLVETKRYQHDWERHEIQMHCSKDQLEKLEHKQQKMLSSV SEALQKPMIAVNLLPLAEAMERKRRLPARSGCFNNEASVEDAMETSVALPRENPEDNSTL TLNTERLDQLEASVAFWETLAHEVGDNFVHTHSNMDLDESTCCADSLSISCQQLDGEVRP KSPEIDMNVEPAAAALEAVAVKEQPARITTAATGVNDVFWEQFLTEDPGASEAQEVQSER KDNSSRKNEGKPSDHGRFWWNMRKSNNHPEQMG…
MsHSF49	MS.gene08977	CDS	ATGAATTCTGCACCACAATCCTCATCAGCCGCTGCCGCCGGAGGAAGCGG AGGAGGTCCGGCACCGTTTCTTCAGAAGACGTATGACATGGTGGATGATT CCACCACAGATGAGATCGTTTCTTGGAGCTCTGATAACAAAAGCTTCATT GTTTGGAACCCTCCTGAATTCTCCCGTGTTCTTCTCCCAACCTATTTCAA GCACAACAATTTCTCCAGCTTCATCCGTCAGCTCAATACCTATGGATTTC GAAAAGCAGATCCTGAGCGTTGGGAGTTTGCCAATGAAGAATTTATAAAA GATCAAAAACATCTTCTGAAGAATATACACCGCAGGAAACCTATTCACAG TCATAGTCATCCTCCGGGTTCTGCTGTAGATCCAGAAAGGGC…
		Protein	MNSAPQSSSAAAAGGSGGGPAPFLQKTYDMVDDSTTDEIVSWSSDNKSFIVWNPPEFSRV LLPTYFKHNNFSSFIRQLNTYGFRKADPERWEFANEEFIKDQKHLLKNIHRRKPIHSHSH PPGSAVDPERAALEQEIEKLSREKNALQSKLLSYSYLETEKLQLEDFQRRLDGMEKRQTN LQNFFEKALQDSFIVELLSRKIESMDLAAYNKKRRLPQVDHVQPVAEGSLVDNPSNFRLE FGNVFPQDISNKLRLELSPAVSDMNLISGSTQGSNEDEESLQKNLSEGELTGMQTRTGLA FTPETLDLADTGASFTFNMDSCLSQRATTTECPNLHSLEPSTEEGDSHISCQLNLTLASC TLEFHRNSYSARSPQINCQEIGNLAESRVNADG…
MsHSF50	MS.gene33789	CDS	ATGAGTGGAAATGTGATGGAGCTAAACTTTGGTTCAATAGACCAATTTTC TTCTGATCAAAATGGAGTGTCCCTTAAGCCATTAAGGTGCCCTGCACCAT TTCTATTGAAGACCTATGATTTGGTGGAACAAGGTAGTGAAGGTGAAGAA GATGGCATTAAAATTGTGTCATGGAATGAAGAAGGAAATGGTTTTGTTGT GTGGTCACCAGCTGAATTCTCAGAGCTCACCTTGCCTAAATATTTCAAGC ACAACAATTTCTCTAGCTTTATTCGACAACTCAATACATATGGGTTTAAG AAAATATCATCTAAAAGATGGGAATTCCAGCATGAGAAATTTCAAAAGGG TTGCAGGCACATGTTGGTTGAAATCAGTAGGAAAAAGTGTGA…
		Protein	MSGNVMELNFGSIDQFSSDQNGVSLKPLRCPAPFLLKTYDLVEQGSEGEEDGIKIVSWNE EGNGFVVWSPAEFSELTLPKYFKHNNFSSFIRQLNTYGFKKISSKRWEFQHEKFQKGCRH MLVEISRKKCEPSVFPQYLKSCSEENAVTNNSSLEEDNSNHELLMEENKNLKKERLELQM QIAECKALEMKLLECLSQHMDNRQNKVRRLC
MsHSF51	MS.gene065779	CDS	ATGACAGCTGGGATCGCGAATTATGTATTACCACCGTTCCTAAGCAAAAC CTACGATATGGTTGATGACTCTTCAACCGAATCGATCGTTTCATGGGGTA AAAACGACAACACCTTCGTCGTTTTCAATTCCACCGATTTCTCCAAACAC ATCTTGCCTAAATATTTCAAACACAACAACTTCTCCAGCTTCGTCAGACA ATTGAACACCTACGGTTTTAGAAAGGTTGACCCCGACCGCTGGGAATTCG CTCATGAAGGATTTTTAAGGGGTCAAAAACATTTGTTAAAGAATATCAAT AGGCGGAAATCTACTCATGCAAATGGTAATAATCAGCAGCTATCTAAGCC GCAGAACCCACCTGTTGGGTCATGTGTGGAAGTGGGTAAGTT…
		Protein	MTAGIANYVLPPFLSKTYDMVDDSSTESIVSWGKNDNTFVVFNSTDFSKHILPKYFKHNN FSSFVRQLNTYGFRKVDPDRWEFAHEGFLRGQKHLLKNINRRKSTHANGNNQQLSKPQNP PVGSCVEVGKFGLDEEVERLKRDKNVLMQELVKLRQQQQSTDNQLVNVGQRVQVMEQRQQ QMMSFLAKAMNSPGFMAQFSQQQNESNRHVTAGKKRRLQGQDEDSLATKNPHNPLDGRVV KYQPSINEAAKTLFNQMLQMNSSARVDSSIKNLDAFLIDDVPSAIPLDSSSSSTQVSGVT LSEVPPISGQSCMAVESQFPVSCMTNSMSEVQSSPAVLTDCVKTAEFPEFTTAHQDNILD FGEVQGLATESSFMNPDQNFVGSVGENDDELDV…
MsHSF52	MS.gene065778	CDS	ATGACAGCTGGGATCGCGAATTATGTATTACCACCGTTCCTAAGCAAAAC CTACGATATGGTTGATGACTCTTCAACCGAATCGATCGTTTCATGGGGTA AAAACGACAACACCTTCGTCGTTTTCAATTCCACCGATTTCTCCAAACAC ATCTTGCCTAAATATTTCAAACACAACAACTTCTCCAGCTTCGTCAGACA ATTGAACACCTACGGTTTTAGAAAGGTTGACCCCGACCGCTGGGAATTCG CTCATGAAGGATTTTTAAGGGGTCAAAAACATTTGTTAAAGAATATCAAT AGGCGGAAATCTACTCATGCAAATGGTAATAATCAGCAGCTATCTAAGCC GCAGAACCCACCTGTTGGGTCATGTGTGGAAGTGGGTAAGTT…
		Protein	MTAGIANYVLPPFLSKTYDMVDDSSTESIVSWGKNDNTFVVFNSTDFSKHILPKYFKHNN FSSFVRQLNTYGFRKVDPDRWEFAHEGFLRGQKHLLKNINRRKSTHANGNNQQLSKPQNP PVGSCVEVGKFGLDEEVERLKRDKNVLMQELVKLRQQQQSTDNQLVNVGQRVQVMEQRQQ QMMSFLAKAMNSPGFMAQFSQQQNESNRHVTAGKKRRLQGQDEDSLATKNPHNPLDGRVV KYQPSINEAAKTLFNQMLQMNSSARVDSSIKNLDAFLIDDVPSAIPLDSSSSSTQVSGVT LSEVPPISGQSCMAVESQFPVSCMTNSMSEVQSSPAVLTDCVKTAEFPEFTTAHQDNILD FGEVQGLATESSFMNPDQNFVGSVGENDDELDV…
MsHSF53	MS.gene006572	CDS	ATGACAGCTGGGATCGCGAATTATGTATTACCACCGTTCCTAAGCAAAAC CTACGATATGGTTGATGACTCTTCAACCGAATCGATCGTTTCATGGGGTA AAAACGACAACACCTTCGTCGTTTTCAATTCCACCGATTTCTCCAAACAC ATCTTGCCTAAATATTTCAAACACAACAACTTCTCCAGCTTCGTCAGACA ATTGAACACCTACGGTTTTAGAAAGGTTGACCCCGACCGCTGGGAATTCG CTCATGAAGGATTTTTAAGGGGTCAAAAACATTTGTTAAAGAATATCAAT AGGCGGAAATCTACTCATGCAAATGGTAATAATCAGCAGCTATCTAAGCC GCAGAACCCACCTGTTGGGTCATGTGTGGAAGTGGGTAAGTT…
		Protein	MTAGIANYVLPPFLSKTYDMVDDSSTESIVSWGKNDNTFVVFNSTDFSKHILPKYFKHNN FSSFVRQLNTYGFRKVDPDRWEFAHEGFLRGQKHLLKNINRRKSTHANGNNQQLSKPQNP PVGSCVEVGKFGLDEEVERLKRDKNVLMQELVKLRQQQQSTDNQLVNVGQRVQVMEQRQQ QMMSFLAKAMNSPGFMAQFSQQQNESNRHVTAGKKRRLQGQDEDSLATKNPHNPLDGRVV KYQPSINEAAKTLFNQMLQMNSSARVDSSIKNLDAFLIDDVPSAIPLDSSSSSTQVSGVT LSEVPPISGQSCMAVESQFPVSCMTNSMSEVQSSPAVLTDCVKTAEFPEFTTAHQDNILD FGEVQGLATESSFMNPDQNFVGSVGENDDELDV…
MsHSF54	MS.gene015551	CDS	ATGGCGACATTACCGGTGGAGCAAACAGGTGAATCGGCGACGGCGGAGTC GCAGAGATCGATTCCGACGCCGTTTCTGACGAAAACGTATCAACTTGTTG ATGATTCTTCCGTTGATGATTTGGTTTCATGGAATGAAGATGGAACAAGC TTCATAGTTTGGAAGCCTGCTGAATTTGCTAGAGATTTGCTTCCAAAGTA TTTCAAACACAATAATTTCTCCAGTTTCGTTCGTCAACTCAATACTTATG GATTTCGGAAAGTTGTACCTGACCGGTGGGAATTTGCTAATGACGGATTT CGACGAGGCGAGAAAAATTTGCTTCGAGATATTCAGCGGAGAAAAATATT GCCGGCAGCAGGAACAGCTATGGCGACAGCGGTAGCTGCAGC…
		Protein	MATLPVEQTGESATAESQRSIPTPFLTKTYQLVDDSSVDDLVSWNEDGTSFIVWKPAEFA RDLLPKYFKHNNFSSFVRQLNTYGFRKVVPDRWEFANDGFRRGEKNLLRDIQRRKILPAA GTAMATAVAAANTVTVAMAAPVRMVSPATSGDEQVVSSNSSPIAVNNGATVQRSMSCTTA PELVEENERLKKENMQLSNELSQLKGLCNNILAMMSNYASGFSRQLESSTSAATARGVVV TEGKILDLLPIRNVSLAEENVVLNVGGAAGGVPCETTSLMEPEVEAPHVPKLFGVSIGLK RCRTENEVEPEREEREQHQQIRMQVQMQTQSSQETDRGSDVKSEPRDGDGDGDSDDQERR WKLTK
MsHSF55	MS.gene015144	CDS	ATGTCGCAGCGGTCGGCGCCGGCGCCGTTTTTGTTGAAGACGTATCAGAT GGTGGATGATTTTGCGACGGATGATGTGATATCATGGAGTGAGAGTGGTG AAAGTTTTGTTGTGTGGAAACATGCTGATTTTGCAAGGGATTTGCTTCCT AAATATTTTAAGCACAACAATTTCTCTAGCTTTGTTCGTCAGCTCAATAC TTATGGTTTCCGAAAGCTTGTGCCAGATAAATGGGAATTTGCAAACGAAA ATTTCAAACGAGGCCACAAACACCTCCTCACCGATATCAAACGCCGCAAA ACCATCTCACAACCGTCGTCACAACCCCTGGAAGCTGAAAAAACCAGCAT CAATGACAACTCTCCATCAAACTCCGGCAACGACGGAGCAGG…
		Protein	MSQRSAPAPFLLKTYQMVDDFATDDVISWSESGESFVVWKHADFARDLLPKYFKHNNFSS FVRQLNTYGFRKLVPDKWEFANENFKRGHKHLLTDIKRRKTISQPSSQPLEAEKTSINDN SPSNSGNDGAGSTSTSSSNSKNPGSVETTTLPQCVNLSSENEKLKKDNETLSCELARAKK QCEELVTFLKDNLNVGPDQIDRIMKQQENCESVQNAVGEVEESGRDCLKLFGVWLKKENY TKERNNKKRGCEDQLSFGGPRAKGGNNAVDFSAVNVVNMMKSGKVCN
MsHSF56	MS.gene016952	CDS	ATGGTGTTCACTATGGAGTCTCAGAAATCAGTGCCTGCTCCTTTCTTGAC AAAGACATACCAACTTGTTGATGATCCTCTCACTGACCACATTGTATCTT GGAGTGATGATGAAACTACATTTGTTGTTTGGAGGCCTCCTGAGTTTGCT AGAGATCTTCTTCCCAATTTTTTCAAGCATAATAATTTCTCAAGCTTTGT TAGGCAACTAAATACATATGGTTTCAAGAAGGTTGTTGCTGATAGGTGGG AGTTTGCAAATGATTACTTCAAAAAAGGAGCTAAGCATCTATTATGTGAA ATCCACAGGAGAAAAACCCCTCAACACTATCAACAACAATACTATGAACA ATCACCACAAATTTTTCAACAAGATGAAAGTATATGCTGGAT…
		Protein	MVFTMESQKSVPAPFLTKTYQLVDDPLTDHIVSWSDDETTFVVWRPPEFARDLLPNFFKH NNFSSFVRQLNTYGFKKVVADRWEFANDYFKKGAKHLLCEIHRRKTPQHYQQQYYEQSPQ IFQQDESICWIDSPLPSPKSNTDILTALSEDNQRLRRKNFMLLSELSHMKNLYNDIIYFI QNHVSPASPFEQRSNNSAAILKLVELDSSSPQLPNDKDCNSSSVKLFGVPLCGKKRVHPS NLD
MsHSF57	MS.gene050384	CDS	ATGGCGACATTACCGGTGGAGCAAACAGGTGAATCGGCGACGGCGGAGTC GCAGAGATCGATTCCGACGCCGTTTCTGACGAAAACGTATCAACTTGTTG ATGATTCTTCCGTTGATGATTTGGTTTCATGGAATGAAGATGGAACAAGC TTCATAGTTTGGAAGCCTGCTGAATTTGCTAGAGATTTGCTTCCAAAGTA TTTCAAACACAATAATTTCTCCAGTTTCGTTCGTCAACTCAATACTTATG GATTTCGGAAAGTTGTACCTGACCGGTGGGAATTTGCTAATGACGGATTT CGACGAGGCGAGAAAAATTTGCTTCGAGATATTCAGCGGAGAAAAATATT GCCGGCAGCAGGAACAGCTATGGCGACAGCGGTAGCTGCAGC…
		Protein	MATLPVEQTGESATAESQRSIPTPFLTKTYQLVDDSSVDDLVSWNEDGTSFIVWKPAEFA RDLLPKYFKHNNFSSFVRQLNTYGFRKVVPDRWEFANDGFRRGEKNLLRDIQRRKILPAA GTAMATAVAAANTVTVAMAAPVRMVSPATSGDEQVVSSNSSPIAVNNGATVQRSMSCTTA PELVEENERLKKENMQLSNELSQLKGLCNNILAMMSNYASGFSRQLESSTSAATARGVVV TEGKILDLLPIRNVSLAEENVVLNVGGAAGGVPCETTSLMEPEVEAPHVPKLFGVSIGLK RCRTENEVEPEREEREQHQQIRMQVQMQTQSSQETDRGSDVKSEPRDGDGDGDSDDQERR WKLTK
MsHSF58	MS.gene041094	CDS	ATGTCGCAGCGGTCGGCGCCGGCGCCGTTTTTGTTGAAGACGTATCAGAT GGTGGATGATTTTGCGACGGATGATGTGATATCATGGAGTGAGAGTGGTG AAAGTTTTGTTGTGTGGAAACATGCTGATTTTGCAAGGGATTTGCTTCCT AAATATTTTAAGCACAACAATTTCTCTAGCTTTGTTCGTCAGCTCAATAC TTATGGTTTCCGAAAGCTTGTGCCAGATAAATGGGAATTTGCAAACGAAA ATTTCAAACGAGGCCACAAACACCTCCTCACCGATATCAAACGCCGCAAA ACCATCTCACAACCGTCGTCACAACCCCTGGAAGCTGAAAAAACCAGCAT CAATGACAACTCTCCATCAAACTCCGGCAACGACGGAGCAGG…
		Protein	MSQRSAPAPFLLKTYQMVDDFATDDVISWSESGESFVVWKHADFARDLLPKYFKHNNFSS FVRQLNTYGFRKLVPDKWEFANENFKRGHKHLLTDIKRRKTISQPSSQPLEAEKTSINDN SPSNSGNDGAGSTSTSSSNSKNPGSVETTTLPQCVNLSSENEKLKKDNETLSCELARAKK QCEELVTFLKDNLNVGPDQIDRIMKQQENCESVQNAVGEVEESGRDCLKLFGVWLKEENY TQEISNKKRGCEDQLSYGGPRAKVGNNVVDFSAVNVVNMMKSGKVCN
MsHSF59	MS.gene050386	CDS	ATGGCGACATTACCGGTGGAGCAAACAGGTGAATCGGCGACGGCGGAGTC GCAGAGATCGATTCCGACGCCGTTTCTGACGAAAACGTATCAACTTGTTG ATGATTCTTCCGTTGATGATTTGGTTTCATGGAATGAAGATGGAACAAGC TTCATAGTTTGGAAGCCTGCTGAATTTGCTAGAGATTTGCTTCCAAAGTA TTTCAAACACAATAATTTCTCCAGTTTCGTTCGTCAACTCAATACTTATG GATTTCGGAAAGTTGTACCTGACCGGTGGGAATTTGCTAATGACGGATTT CGACGAGGCGAGAAAAATTTGCTTCGAGATATTCAGCGGAGAAAAATATT GCCGGCAGCAGGAACAGCTATGGCGACAGCGGTAGCTGCAGC…
		Protein	MATLPVEQTGESATAESQRSIPTPFLTKTYQLVDDSSVDDLVSWNEDGTSFIVWKPAEFA RDLLPKYFKHNNFSSFVRQLNTYGFRKVVPDRWEFANDGFRRGEKNLLRDIQRRKILPAA GTAMATAVAAANTVTVAMAAPVRMVSPATSGDEQVVSSNSSPIAVNNGATVQRSMSCTTA PELVEENERLKKENMQLSNELSQLKGLCNNILAMMSNYASGFSRQLESSTSAATARGVVV TEGKILDLLPIRNVSLAEENVVLNVGGAAGGVPCETTSLMEPEVEAPHVPKLFGVSIGLK RCRTENEVEPEREEREQHQQIRMQVQMQTQSSQETDRGSDVKSEPRDGDGDGDSDDQERR WKLTK
MsHSF60	MS.gene47664	CDS	ATGGCTTTCACATTAGAGAGGTGTGAAGATAACATGGTGTTCACTATGGA GTCTCAGAAATCAGTGCCTGCTCCTTTCTTGACAAAGACATACCAACTTG TTGATGATCCTCTCACTGACCACATTGTATCTTGGAGTGATGATGAAACT ACATTTGTTGTTTGGAGGCCTCCTGAATTTGCTAGAGATCTTCTTCCCAA TTTTTTCAAGCACAACAACTTCTCAAGCTTTGTTAGGCAACTAAATACAT ATGGTTTCAAGAAGGTTGTTGCTGATAGGTGGGAGTTTGCAAATGATTAC TTCAAAAAAGGAGCTAAGCATCTATTATGTGAAATCCACAGGAGAAAAAC CCCTCAACACTATCAACAACAATACTATGAACAATCACCACA…
		Protein	MAFTLERCEDNMVFTMESQKSVPAPFLTKTYQLVDDPLTDHIVSWSDDETTFVVWRPPEF ARDLLPNFFKHNNFSSFVRQLNTYGFKKVVADRWEFANDYFKKGAKHLLCEIHRRKTPQH YQQQYYEQSPQIFQPDESICWIDSPLPSPKSNTDILTALSEDNQRLRRKNFMLLSELSHM KNLYNDIIYFIQNHVSPASPFEQRSNNSAAILKLVELDSSSPQLPNDKDCNSSSVKLFGV PLCGKKRVHPSNLD
MsHSF61	MS.gene072808	CDS	ATGGCGACATTACCGGTGGAGCAAACAGGTGAATCGGCGACGGCGGAGTC GCAGAGATCGATTCCGACGCCGTTTCTGACGAAAACGTATCAACTTGTTG ATGATTCTTCCGTTGATGATTTGGTTTCATGGAATGAAGATGGAACAAGC TTCATAGTTTGGAAGCCTGCTGAATTTGCTAGAGATTTGCTTCCAAAGTA TTTCAAACACAATAATTTCTCCAGTTTCGTTCGTCAACTCAATACTTATG GATTTCGGAAAGTTGTACCTGACCGGTGGGAATTTGCTAATGACGGATTT CGACGAGGCGAGAAAAATTTGCTTCGAGATATTCAGCGGAGAAAAATATT GCCGGCAGCAGGAACAGCTATGGCGACAGCGGTAGCTGCAGC…
		Protein	MATLPVEQTGESATAESQRSIPTPFLTKTYQLVDDSSVDDLVSWNEDGTSFIVWKPAEFA RDLLPKYFKHNNFSSFVRQLNTYGFRKVVPDRWEFANDGFRRGEKNLLRDIQRRKILPAA GTAMATAVAAANTVTVAMAAPVRMVSPATSGDEQVVSSNSSPIAVNNGATVQRSMSCTTA PELVEENERLKKENMQLSNELSQLKGLCNNILAMMSNYASGFSRQLESSTSAATARGVVV TEGKILDLLPIRNVSLAEENVVLNVGGAAGGVPCETTSLMEPEVEAPHVPKLFGVSIGLK RCRTENEVEPEREEREQHQQIRMQVQMQTQSSQETDRGSDVKSEPRDGDGDGDSDDQERR WKLTK
MsHSF62	MS.gene047640	CDS	ATGTCGCAGCGGTCGGCGCCGGCGCCGTTCTTGTTGAAGACGTATCAGAT GGTGGATGATTTTGCGACGGATGATGTGATATCATGGAGTGAGAGTGGTG AAAGTTTTGTTGTGTGGAAACATGCTGATTTTGCAAGGGATTTGCTTCCT AAATATTTTAAGCACAACAATTTCTCTAGCTTTGTTCGTCAGCTCAATAC TTATGGTTTCCGAAAGCTTGTGCCAGATAAATGGGAATTTGCAAACGAAA ATTTCAAACGAGGCCACAAACACCTCCTCACCGATATCAAACGCCGCAAA ACCATCTCACAACCATCGTCACAACCCCTGGAAGCTGAAAAAACCAGCAT CAATGACAACTCTCCATCAAACTCCGGCAACGACGGAGCAGG…
		Protein	MSQRSAPAPFLLKTYQMVDDFATDDVISWSESGESFVVWKHADFARDLLPKYFKHNNFSS FVRQLNTYGFRKLVPDKWEFANENFKRGHKHLLTDIKRRKTISQPSSQPLEAEKTSINDN SPSNSGNDGAGSTSTSSSNSKNPGSVETTTLPQCVNLSSENEKLKKDNETLSCELARAKK QCEELVTFLKDNLNVGPDQIDRIMKQQENCESVQNAVGEVEESGRDCLKLFGVWLKEENY TKERNNKKRGCEDQLSFGGPRAKVGNNAVDFSAVNVVNMMKSGKVCN
MsHSF63	MS.gene78932	CDS	ATGGATGGAGCAAGCGGCGGAAGTGGCGGCGGAGAGGGTTCAACCACCCA AATACCGGCGCCGACACCGATGCTAAACGCGAACGCGCCGCCACCGTTTT TGAGCAAAACTTATGACATGGTGGATGATCCTTCAACAGATGCGATAGTT TCATGGAGCGCAACCAACAACAGTTTCGTTGTTTGGGACCCACCCGAATT CGCTAGGGACCTTTTGCCGAAGTTCTTCAAGCATAACAATTTCTCAAGCT TTGTGAGACAGTTGAATACTTATGGTTTCAGGAAGGTTGACCCAGATCGT TGGGAATTTGCAAATGAGGGCTTTTTGAGGGGTCAAAAGCAATTGCTTAA GAGTATTAGTCGAAGAAAACCTGCCCATGGTCATACTCAACA…
		Protein	MDGASGGSGGGEGSTTQIPAPTPMLNANAPPPFLSKTYDMVDDPSTDAIVSWSATNNSFV VWDPPEFARDLLPKFFKHNNFSSFVRQLNTYGFRKVDPDRWEFANEGFLRGQKQLLKSIS RRKPAHGHTQQQAQQPHGQSSSVGACVEVGKFGLEEEVERLKRDKNVLMQELVRLRQQQQ TTDGQLQTMVQRLQGMEQRQQQMMSFLAKAVQSPGFFAQFVQQQNDSNRRITEVNKKRRL KQDGIAETTEQATPPDGQIVKYQPMMNETAKAMLRKIMKWDTPRVESFNKNPDNYLIGDG TSPSSAMDSSSSTSWNSGVTLQEVPPSSVQSTQIPVSTGTQGHIPSAEKPEILSVPQAAA SANVMKDGTHAASTIPTSQADVIMPDIPSVPEI…
MsHSF64	MS.gene70849	CDS	ATGGCTTTCACATTAGAGAGGTGTGAAGATAACATGGTGTTCACTATGGA GTCTCAGAAATCAGTGCCTGCTCCTTTCTTGACAAAGACATACCAACTTG TTGATGATCCTCTCACTGACCACATTGTATCTTGGAGTGATGATGAAACT ACATTTGTTGTTTGGAGGCCTCCTGAATTTGCTAGAGATCTTCTTCCCAA TTTTTTCAAGCACAACAACTTCTCAAGCTTTGTTAGGCAACTAAATACAT ATGGTTTCAAGAAGGTTGTTGCTGATAGGTGGGAGTTTGCAAATGATTAT TTCAAAAAAGGAGCTAAGCATCTATTATGTGAAATCCACAGGAGAAAAAC CCCTCAACACTTTCAACAACAATACTATGAACAATCACCACA…
		Protein	MAFTLERCEDNMVFTMESQKSVPAPFLTKTYQLVDDPLTDHIVSWSDDETTFVVWRPPEF ARDLLPNFFKHNNFSSFVRQLNTYGFKKVVADRWEFANDYFKKGAKHLLCEIHRRKTPQH FQQQYYEQSPQIFQPDESICWIDSPLPSPKSNTDILTALSEDNQRLRRKNFMLLSELSHM KSLYNDIIYFIQNHVSPASPFEQRSNNSAAILKLIELDSASPQLPNDKDCNSSSVKLFGV PLCGKKRVHPSNLD
MsHSF65	MS.gene019282	CDS	ATGGCGACATTACCGGTGGAGCAAACAGGTGAATCGGCGACGGCGGAGTC GCAGAGATCGATTCCGACGCCGTTTCTGACGAAAACGTATCAACTTGTTG ATGATTCTTCCGTTGATGATTTGGTTTCATGGAATGAAGATGGAACAAGC TTCATAGTTTGGAAGCCTGCTGAATTTGCTAGAGATTTGCTTCCAAAGTA TTTCAAACACAATAATTTCTCCAGTTTCGTTCGTCAACTCAATACTTATG GATTTCGGAAAGTTGTACCTGACCGGTGGGAATTTGCTAATGACGGATTT CGACGAGGCGAGAAAAATTTGCTTCGAGATATTCAGCGGAGAAAAATATT GCCGGCAGCAGGAACAGCTATGGCGACAGCGGTAGCTGCAGC…
		Protein	MATLPVEQTGESATAESQRSIPTPFLTKTYQLVDDSSVDDLVSWNEDGTSFIVWKPAEFA RDLLPKYFKHNNFSSFVRQLNTYGFRKVVPDRWEFANDGFRRGEKNLLRDIQRRKILPAA GTAMATAVAAANTVTVAMAAPVRMVSPATSGDEQVVSSNSSPIAVNNGATVQRSMSCTTA PELVEENERLKKENMQLSNELSQLKGLCNNILAMMSNYASGFSRQLESSTSAATARGVVV TEGKILDLLPIRNVSLAEENVVLNVGGAAGGVPCETTSLMEPEVEAPHVPKLFGVSIGLK RCRTENEVEPEREEREQHQQIRMQVQMQTQSSQETDRGSDVKSEPRDGDGDGDSDDQERR WKLTK
MsHSF66	MS.gene010367	CDS	ATGTCGCAGCGGTCGGCGCCGGCGCCGTTTTTGTTGAAGACGTATCAGAT GGTGGATGATTTTGCGACGGATGATGTGATATCATGGAGTGAGAGTGGTG AAAGTTTTGTTGTGTGGAAACATGCTGATTTTGCAAGGGATTTGCTTCCT AAATATTTTAAGCACAACAATTTCTCTAGCTTTGTTCGTCAGCTCAATAC TTATGGTTTCCGAAAGCTTGTGCCAGATAAATGGGAATTTGCAAACGAAA ATTTCAAACGAGGCCACAAACACCTCCTCACCGATATCAAACGCCGCAAA ACCATCTCACAACCGTCGTCACAACCCCTGGAAGCTGAAAAAACCAGCAT CAATGACAACTCTCCATCAAACTCCGGCAACGACGGAGCAGG…
		Protein	MSQRSAPAPFLLKTYQMVDDFATDDVISWSESGESFVVWKHADFARDLLPKYFKHNNFSS FVRQLNTYGFRKLVPDKWEFANENFKRGHKHLLTDIKRRKTISQPSSQPLEAEKTSINDN SPSNSGNDGAGSTSTSSSNSKNPGSVETTTLPQYVNLSSENEKLKKDNETLSCELARAKK QCEELVTFLKDNLNVGPDQIDRIMKQQENCESVQNAVGEVEENGRDCLKLFGVWLKEENY TKEISNKKRGCEDQLSYGGPRAKVGNNVVDFSAVNVVNMMKSGKQTLVDLLDLVGRRPCL PIVVCCSTRDDLDSLCSSLSPLPFISSSALYSDLAEDERAFVLDKFCQVVTRWNQVNHTG EGNEDDVGKDDRSHMIIVTDACLPLLTSGESPM…
MsHSF67	MS.gene038168	CDS	ATGGTGTTCACTATGGAGTCTCAGAAATCAGTGCCTGCTCCTTTCTTGAC AAAGACATACCAACTTGTTGATGATCCTCTCACTGACCACATTGTATCTT GGAGTGATGATGAAACTACATTTGTTGTTTGGAGGCCTCCTGAGTTTGCT AGAGATCTTCTTCCCAATTTTTTCAAGCATAATAATTTCTCAAGCTTTGT TAGGCAACTAAATACATATGGTTTCAAGAAGGTTGTTGCTGATAGGTGGG AGTTTGCAAATGATTACTTCAAAAAAGGAGCTAAGCATCTATTATGTGAA ATCCACAGGAGAAAAACCCCTCAACACTTTCAACAACAATACTATGAACA ATCACCACAAATTTTTCAACCAGATGAAAGTATCTGTTGGAT…
		Protein	MVFTMESQKSVPAPFLTKTYQLVDDPLTDHIVSWSDDETTFVVWRPPEFARDLLPNFFKH NNFSSFVRQLNTYGFKKVVADRWEFANDYFKKGAKHLLCEIHRRKTPQHFQQQYYEQSPQ IFQPDESICWIDSPLPSPKSNTDILTALSEDNQRLRRKNFMLLSELSHMKNLYNDIIYFI QNHVSPASPFEQRSNNSAAILKLVELDSSSPQLPNDKDCNSSSVKLFGVPLCGKKRVHPS NLD
MsHSF68	MS.gene054313	CDS	ATGAATTCTGCACCACAATCATCATCAGCCGCTGCTGCCGACGGAAGCAG AGAAGGTATGGCACCGTTTCTTCAGAAGACGTATGACATGGTAGATGATC CCACCACAGATGAGATCGTTTCTTGGAGCTCTGATAACAAAAGCTTCATC GTTTGGAACCCTCCTGAATTCTCTCGCGTTCTTCTCCCAACCTATTTCAA ACACAACAATTTCTCCAGCTTCATCCGTCAGCTTAATACCTATGGATTTC GAAAATCAGATCCTGATCGTTGGGAGTTTGCCAATGAAAAATTTATAAAA GATCAAAAACATCTTCTGACGGATATACACCGCAAGAAACCTATCCACAG TCATAGTCATCCTCCGGGTTCTACTGTAGATCCAGAAAGGGC…
		Protein	MNSAPQSSSAAAADGSREGMAPFLQKTYDMVDDPTTDEIVSWSSDNKSFIVWNPPEFSRV LLPTYFKHNNFSSFIRQLNTYGFRKSDPDRWEFANEKFIKDQKHLLTDIHRKKPIHSHSH PPGSTVDPERAALEKEIEKLFRAKNALQSKLLSYNYLETEKLQLEDFQRRLDGMEKRQTN LQNFFEKALQDSFIVELLSHKIESMDLETYNKKRRLSQVDHMQPVAEGSLVNPWNIAEDI SNKLPEDEESLQRNLSDGELIGMQTRTDQAITGASFTNVANPKEASGNVRVEAAARHGVN DVFWEQFLIYTPIYSSFEWFS
MsHSF69	MS.gene054312	CDS	ATGAATTCTGCACCACAATCATCATCAGCCGCTGCTGCCGACGGAAGCAG AGAAGGTATGGCACCGTTTCTTCAGAAGACGTATGACATGGTAGATGATC CCACCACAGATGAGATCGTTTCTTGGAGCCCTGATAACAAAAGCTTCATC GTTTGGAACCCTCCTGAATTCTCTCGCGTTCTTCTCCCAACCTATTTCAA ACACAACAATTTCTCCAGCTTCATCCGTCAGCTTAATACCTACGGATTTC GAAAATCAGATCCTGATCGTTGGGAGTTTGCCAATGAAAAATTTATAAAA GATCAAAAACATCTTCTGACGGATATACACCGCAAGAAACCTATCCACAG TCATAGTCATCCTCCGGGTTCTACTGTAGATCCAGAAAGGGC…
		Protein	MNSAPQSSSAAAADGSREGMAPFLQKTYDMVDDPTTDEIVSWSPDNKSFIVWNPPEFSRV LLPTYFKHNNFSSFIRQLNTYGFRKSDPDRWEFANEKFIKDQKHLLTDIHRKKPIHSHSH PPGSTVDPERAALEKEIEKLFRAKNALQSKLLSYNYLETEKLQLEDFQRRLDGMEKRQTN LQNFFEKALQDSFIVELLSHKIESMDLETYNKKRRLSQVDRTQPVAEGSLVNPGNIAEDI SNKLPEDEESLQKNLSDGELIGMQTRTDQAVTGASFTNVANPKEASGNVQVEAAARHRVN DVFWEQFLTESPCCSDNEEEMFN
MsHSF70	MS.gene054311	CDS	ATGAATTCTGCACCACAATCATCATCAGCCACTGCTGCCGACGGAAGCAA AGAAGGTATGGCACCGTTTCTTCAGAAGACGTATGACATGGTAGATGATC CCACCACAGATGAGATCGTTTCTTGGAGCTCTGATAACAAAAGCTTCATC GTTTGGAACCCTCCTGAATTCTCTCGCGTTCTTCTCCCAACCTATTTCAA ACACAGCAATTTCTCCAGCTTCATCCGTCAGCTCAATACCTATGGATTTC GAAAATCAGATCCTGATCTTTGGGAGTTTGCCAATGAAAAATTTATAAAA GATCAAAAACATCTTCTGACGGATATACACCGCAAGAAACCTATCCACAG TCATAGTCATCCTCCGGGTTCTGCTGTAGATCCAGAAAGGGC…
		Protein	MNSAPQSSSATAADGSKEGMAPFLQKTYDMVDDPTTDEIVSWSSDNKSFIVWNPPEFSRV LLPTYFKHSNFSSFIRQLNTYGFRKSDPDLWEFANEKFIKDQKHLLTDIHRKKPIHSHSH PPGSAVDPERAALEKEIEKLSREKNALQSKLLSYNYLETEKLQLEDFQRRLEGMEKRQTN LQNFFEKALQDSFIVELLSRKIESMDLETYNKKRRLSQVDHMQPVAEGSLVDLPSNFSQN LSEGELTGIQTRTDPADPKEASGNVQVEAAARQGVNDVFWEQFLTESPCCSDNEEEMFN
MsHSF71	MS.gene054310	CDS	ATGAATTCTGCACCACAATCATCATCAGCCACTGCTGCCGACGGAAGCAG AGAAGGTATGGCACCGTTTCTTCAGAAGACATATGACATGGTAGATGATC CCACCACAGATGAGATCATTTCTTGGAGCTCTGATAACAAAAGCTTCATC GTTTGGAACCCTCCTGAATTCTCTCGCGTTCTTCTCCCAACATATTTCAA ACACAGCAATTTCTCCAGCTTCATCCGTCAGCTCAATACCTATGGATTTC GGAAAGCAGATCCTGATCGTTGGGAGTTTGCCAATGAAAAATTTATAAAA GATCAAAAACATCTTCTGACGGATATACACCGCAAGAAACCTATCCACAG TCATAGTCATCCTCCGGGTTCTGCTGTAGATCCAGAAAGGGC…
		Protein	MNSAPQSSSATAADGSREGMAPFLQKTYDMVDDPTTDEIISWSSDNKSFIVWNPPEFSRV LLPTYFKHSNFSSFIRQLNTYGFRKADPDRWEFANEKFIKDQKHLLTDIHRKKPIHSHSH PPGSAVDPERAALEKEIEKLLREKNALQSKLLSYNYLDTEKLQLEDFQRQLDGMEKRQTN LQNFFEKALQDSFIVELLSRKIESMDLETYNKKRRLSQVDHMQPVAEGSLVDLPSNVFSQ NLSEGELTGIQTRTDPADPKEASGNVQVEAAARHGVNDVFWEQFLTESPCCSDNEEALSN
MsHSF72	MS.gene052458	CDS	ATGGGAATGGAGCAAAACAACGTGATTGCACCGTTCATTATGAAGACATA CCACATGGTTAATGAACCAAACACAGATAACCTTATCAAGTGGGGCCCAT CTAACAACAGTTTCATCGTTCTTGATCCCTTAGAATTCTCTCACTCTCTT CTTCCTCTTTTCTTCAAACACAACAATTTCTCAAGCTTTGTTCGTCAACT CAACACTTACGGTTTCAGAAAAGTGGATCCGGATAGATGGGAATTTGCGA ATGAATGGTTTCTAAGAGGACAAAAACATTTGTTGAAGAACATAGTTAGG AAGAAACATGTTGGTGGTATTGGAAATGGAAGGAATAATAATAATAATAA TTATTATAACAATAATAATTATTTTAATGAGGTGAAGTTTGA…
		Protein	MGMEQNNVIAPFIMKTYHMVNEPNTDNLIKWGPSNNSFIVLDPLEFSHSLLPLFFKHNNF SSFVRQLNTYGFRKVDPDRWEFANEWFLRGQKHLLKNIVRKKHVGGIGNGRNNNNNNYYN NNNYFNEVKFEDLEEDEAMVMEIAKLKEEQRNLEEELKGMNKRLETTEKRPQQMMAFLCN VVEDPQILSRILNERESKKFVDNKKRRLVSPVAKAAVTAATTSTSSESSGMAVANSVKME FEEDEVTVGNNMMSSSPELGFEIDYLHRAAPQEVAPVGGWWGQMEFGQMGYRRDCEVPRM PVLSPAPAPMMWGENRSDSSKKGGVGNFNEMAAENNLEPTVIDEVRTGKHRLVSQVISSL TASLRFDGALNVEVTEFQTNLVPYPRIHFMLSS…
MsHSF73	MS.gene03506	CDS	ATGAATTCTGCACCACAATCATCATCAGCCGCTGCTGCCGACGGAAGCAG AGAAGGTATGGCACCGTTTCTTCAGAAGACGTATGACATGGTAGATGATC CCACCACAGATGAGATCGTTTCTTGGAGCTCTGATAACAAAAGCTTCATC GTTTGGAACCCTCCTGAATTCTCTCGCGTTCTTCTCCCAACCTATTTCAA ACACAACAATTTCTCCAGCTTCATCCGTCAGCTTAATACCTATGGATTTC GAAAATCAGATCCTGATCGTTGGGAGTTTGCCAATGAAAAATTTATAAAA GATCAAAAACATCTTCTGACGGATATACACCGCAAGAAACCTATCCACAG TCATAGTCATCCTCCGGGTTCTACTGTAGATCCAGAAAGGGC…
		Protein	MNSAPQSSSAAAADGSREGMAPFLQKTYDMVDDPTTDEIVSWSSDNKSFIVWNPPEFSRV LLPTYFKHNNFSSFIRQLNTYGFRKSDPDRWEFANEKFIKDQKHLLTDIHRKKPIHSHSH PPGSTVDPERAALEKEIEKLFRVKNALQSKLLSYNYLETEKLQLEDFQRRLDGMEKRQTN LQNFFEKALQDSFIVELLSHKIESMDLETYNKKRRLSQVDRTQPVAEGSLVNPWNIAEDI SNKLPEDDESLQKNLSDGELIGMQTRTDQAITGASFTNVANPKEASGNVQVEAAARHGVN DVFWEQFLTESPCCSDNEEEMFN
MsHSF74	MS.gene03507	CDS	ATGAATTCTGCACCACAATCATCATCAGCCACTGCTGCCGACGCAAGCAG AGAAGGTATGGCACCGTTTCTTCAGAAGACGTATGACATGGTAGATGATC CCACCACAGATGAGATCGTTTCTTGGAGCTCTGATAACAAAAGCTTCATC GTTTGGAACCCTCCTGAATTCTCTCGCGTTCTTCTCCCAACCTATTTCAA ACACAGCAATTTCTCCAGCTTCATCCGTCAGCTCAATACCTATGGATTTC GAAAATCAGATCCTGATCGTTGGGAGTTTGCCAATGAAAAATTTATAAAA GATCAAAAACATCTTCTGACGGATATACACCGCAAGAAACCTATCCACAG TCATAGTCATCCTCCGGGTTCTGCTGTAGATCCAGAAAGGGC…
		Protein	MNSAPQSSSATAADASREGMAPFLQKTYDMVDDPTTDEIVSWSSDNKSFIVWNPPEFSRV LLPTYFKHSNFSSFIRQLNTYGFRKSDPDRWEFANEKFIKDQKHLLTDIHRKKPIHSHSH PPGSAVDPERAALEKEIEKLSREKNALQSKLLSYNYLETEKLQLEDFHRRLEGMEKRQTN LQNFFEKALQDSFIVELFSRKIESIDLETYNKKRRLSQVDHMQPVAEGSLVDLPSNFSQN LSEGELTGIQTRTDPADPKEASGNVQVEAAARQGVNDVFWEQFLTESPCCSDNEEEMFN
MsHSF75	MS.gene03509	CDS	ATGAATTCTGCACCACAATCATCATCAGCCACTGCTGCCGACGGAAGCAG AGAAGGTATGGCACCGTTTCTTCAGAAGACATATGACATGGTAGATGATC CCACCACAGATGAGATCATTTCTTGGAGCTCTGATAACAAAAGCTTCATC GTTTGGAACCCTCCTGAATTCTCTCGCGTTCTTCTCCCAACATATTTCAA ACACAGCAATTTCTCCAGCTTCATCCGTCAGCTCAATACCTATGGATTTC GGAAAGCAGATCCTGATCGTTGGGAGTTTGCCAATGAAAAATTTATAAAA GATCAAAAACATCTTCTGACGGATATACACCGCAAGAAACCTATCCACAG TCATAGTCATCCTCCGGGTTCTGCTGTAGATCCAGAAAGGGC…
		Protein	MNSAPQSSSATAADGSREGMAPFLQKTYDMVDDPTTDEIISWSSDNKSFIVWNPPEFSRV LLPTYFKHSNFSSFIRQLNTYGFRKADPDRWEFANEKFIKDQKHLLTDIHRKKPIHSHSH PPGSAVDPERAALEKEIEKLLREKNALQSKLLSYNYLDTEKLQLEDFQRQLDGMEKRQTN LQNFFEKALQDSFIVELLSLKIKSMDLETYNKKRRLSQVDHMQPVAEGSLVDLPSNVFSQ NLSEGELTGIQTRTDPADPKEASGNVQVKAAARHGVNDVFWEQFLTESPCCSDNEEALSN
MsHSF76	MS.gene98248	CDS	ATGGCTCCTTCACCAGCTCCGGTGGAAAACAACGGAGAAACAACCACAAC CACCGTTGCAACACCCACCCTTGAGTCTCAGAGATCTATTCCTACACCGT TTCTGACAAAAACATATAACCTCGTCGATGATAAATCTATCGACGAGGTT ATTTCGTGGAACGAAGATGGATCCACGTTTATTGTTTGGAACCCTACTGT CTTTGCTAGTAATTTGCTTCCTAAATATTTCAAACACAATAATTTCTCCA GCTTTGTTCGTCAACTCAATACTTATGGATTTAGAAAAGTAGTACCTGAC CGGTGGGAATTTTCAAATGAGTATTTCCGAAGAGGAGAAAAGCGGCTTCT ATGTGAGATTCAACGGAGGAAGATCTGTTCTCCAACACCTTC…
		Protein	MAPSPAPVENNGETTTTTVATPTLESQRSIPTPFLTKTYNLVDDKSIDEVISWNEDGSTF IVWNPTVFASNLLPKYFKHNNFSSFVRQLNTYGFRKVVPDRWEFSNEYFRRGEKRLLCEI QRRKICSPTPSPSSVSVSAAVTAAETTTATVAVPSPVLLTVIPTAMPMISPSNSGEEQVI SSSSSPARAPAELLDENERLRKENNLLNKELAEMRLLCNNIYSLMSNFANNNSQTDGGAQ GSRESGMTAVNPNPPLDLMPAVAKRSSGEEMNPKLFGVAIGAKRVRENGWGNGEREDDTL LRLHQPGSTDVKSEPLDCEEHDNDRTAWLNQSRRKNQNLCK
MsHSF77	MS.gene80513	CDS	ATGAATTCTGCACCGCAATCATCATCAGCCGCTGCTGCCGACGGAAGCAG AGAAGGTATGGCACCGTTTCTTCAGAAGACGTATGACATGGTAGATGATC CCACCACAGATGAGATCGTTTCTTGGAGCTCTGATAACAAAAGCTTCATC GTTTGGAACCCTCCTGAATTCTCTCGCGTTCTTCTCCCAACCTATTTCAA ACACAACAATTTCTCCAGCTTCATCCGTCAGCTTAATACCTATGGATTTC GAAAATCAGATCCTGATCGTTGGGAGTTTGCCAATGAAAAATTTATAAAA GATCAAAAACATCTTCTGACGGATATACACCGCAAGAAACCTATCCACAG TCATAGTCATCCTCCGGGTTCTACTGTAGATCCAGAAAGGGC…
		Protein	MNSAPQSSSAAAADGSREGMAPFLQKTYDMVDDPTTDEIVSWSSDNKSFIVWNPPEFSRV LLPTYFKHNNFSSFIRQLNTYGFRKSDPDRWEFANEKFIKDQKHLLTDIHRKKPIHSHSH PPGSTVDPERAALEKEIEKLFRAKNALQSKLLSYNYLETEKLQLEDFQRRLDGMEKRQTN LQNFFEKALQDSFIVELLSHKIESMDLETYNKKRRLSQVVHIQPVAEGSLVNPWNIAEDI SNKLPEDEESLQKNLSDGEQIGMQTRTDQAITGASFTNVANPKEASGNVQVEAAARHGVN DVFWEQFLTESPCCSDNEEEMFN
MsHSF78	MS.gene80509	CDS	ATGAATTCTGCACCACAATCATCATCAGCCACTGCTGCCAAAGGAAGCAG AGAAGGTATGGCACCGTTTATTCAGAAGACGTATGACATGGTAGATGATC CCACTACAGATGAGATCGTTTCTTGGAGCTCTGATAACAAAAGCTTCATG GTTTGGAACCCTCATGAATTCTCTCGCGTTCTTCTCCCAACCTATTTCAA ACACAGCAATTTCTCCAGCTTCATCCGTCAGCTCAATACCTATGGATTTC GAAAATCAGATCCTGATCGTTGGGAGTTTGTCAATGAAAAATTTATAAAA GATCGAAAACATGTTCTGACGGATATACACCGCAAGAAACCTATCCACAG TCATAGCCATCCTCCGGGTTTTGCTGTAGATCCAGAAAGGGC…
		Protein	MNSAPQSSSATAAKGSREGMAPFIQKTYDMVDDPTTDEIVSWSSDNKSFMVWNPHEFSRV LLPTYFKHSNFSSFIRQLNTYGFRKSDPDRWEFVNEKFIKDRKHVLTDIHRKKPIHSHSH PPGFAVDPERAALEKEIEKLFHEKNALQSKLLSYNYLETEKLQLEDFQRRLDGMEKRQTN LQNFFEKALQDSFIVELLSRKIESMDLETYNKKRRLSQVDHMQPVAEGSLVDPWNVAEDI SNKLPEDEESLQKNLSEGELTGASFTNVANEAIKLADPKEASGNVQVEAAARHGVNDVFW EQFLTESPCCSDNEEEMFN
MsHSF79	MS.gene80508	CDS	ATGAATTCTGCACCACAATCATCATCAGCCGCTGCTGCCGACGGAAGCAG AGAAGGTATGGCACCGTTTCTTCAGAAGACGTATGACATGGTAGATGATC CCACCACAGATGAGATCGTTTCTTGGAGCTCTGATAACAAAAGTTTCATC GTTTGGAACCCTCCTGAATTCTCTCGCGTTCTTCTCCCAACCTATTTCAA ACACAACAATTTCTCCAGCTTCATCCGTCAGCTTAATACCTATGGATTTC GAAAATCAGATCCTGATCGTTGGGAGTTTGCCAATGAAAAATTTATAAAA GATCAAAAACATCTTCTGACGGATATACACCGCAAGAAACCTATCCACAG TCATAGTCATCCTCCGGGTTCTACTGTAGATCCAGAAAGGGC…
		Protein	MNSAPQSSSAAAADGSREGMAPFLQKTYDMVDDPTTDEIVSWSSDNKSFIVWNPPEFSRV LLPTYFKHNNFSSFIRQLNTYGFRKSDPDRWEFANEKFIKDQKHLLTDIHRKKPIHSHSH PPGSTVDPERAALEKEIENLFRAKNALQSKLLSYNYLDTEKLQLEDFQRRLDGMEKRQTN LQNFFEKTLQDSFIVELLSHKIESMDLETYNKKRRLSQGDHMQPVAEGSLVNPWNIAEDI SNKLPEDEESLQKMIGMQTRTDQAITEASFTNVANPKEASGNVQVEAAGRHGVNDVFWEQ FLTESPCCSDNEEEMFRLKHAF
MsHSF80	MS.gene80507	CDS	ATGAATTCTGCACCACAATCATCATCAGCCACTGCTGCCGACGGAAGCAG AGAAGGTATGGCACCGTTTCTTCTGAAGACGTATGACATGGTAGATGATC CCACCACAGATGAGATCGTTTCTTGGAGCTCTGATAACAAAAGCTTCATC GTTTGGAACCCTCCTGAATTCTCTCGCGTTCTTCTCCCAGCCTATTTCAA ACACAGCAATTTCTCCAGCTTCATCCGTCAGCTCAATACCTATGGATTTC GAAAATCAGATCCTGATCGTTGGGAGTTTGCCAATGAAAAATTTATAAAA GATCAAAAACATCTTCTGACGGATATACACCGCAAGAAACCTATCCACAG TCATAGTCATCCTCCGGGTTCTGCTGTAGATCCAGAAAGGGC…
		Protein	MNSAPQSSSATAADGSREGMAPFLLKTYDMVDDPTTDEIVSWSSDNKSFIVWNPPEFSRV LLPAYFKHSNFSSFIRQLNTYGFRKSDPDRWEFANEKFIKDQKHLLTDIHRKKPIHSHSH PPGSAVDPERAALEKEIEKLCRKKNALQSKLLSYNYLETEKLQLEDFQRRLEGMEKRQTN LQNFFVKALQDSFIVELLSRKIKSMDLETYNKKRGLSQVDHMQPVAEGSLVDPWNVAEDI SNKLPEDEESLQKNLSEGELTGASFTNVANEAIKLADPKEASGNVQVEAAARHGVNDVFW ERFLTESPCCSDNEEEMFN
MsHSF81	MS.gene80504	CDS	ATGAATTCTGCACCACAATCATCATCAGCCACTGCTGCCGACGGAAGCAG AGAAGGTATGGCACCGTTTCTTCAGAAGACGTATGACATGGTAGATGATC CCACCACAGATGAGATCGTTTCTTGGAGCTCTGATAACAAAAGCTTCATC GTTTGGAACCCTCCTGAATTCTCTCGCGTTCTTCTCCCAACCTATTTCAA ACACAGCAATTTCTCCAGCTTCATCCGTCAGCTCAATACCTATGGATTTC GGAAAGCAGATCCTGATCGTTGGGAGTTTGCCAATGAAAAATTTATAAAA GATCAAAAACATCTTCTGACGGATATACACCGCAAGAAACCTATCCACAG TCATAGTCATCCTCCGGGTTCTGCTTTAGATCCAGAAAGGGC…
		Protein	MNSAPQSSSATAADGSREGMAPFLQKTYDMVDDPTTDEIVSWSSDNKSFIVWNPPEFSRV LLPTYFKHSNFSSFIRQLNTYGFRKADPDRWEFANEKFIKDQKHLLTDIHRKKPIHSHSH PPGSALDPERAALEKEIEKLLREKNALQSKLLSYNYLDTEKLQLEDFQRRLDGMEKKQTN LQNFFEKALQDSFIVELLSRKIESMDLETYNKKRRLSQVDHMQPVAEGSLVDLPSNVFSQ NLSEGELTGIQTRTDPADPKEASGNVQVEAAARHGVNDVFWEQFLTESPCCSDNEEALSN
MsHSF82	MS.gene84114	CDS	ATGGCTCCTTCGCCAGCTCCGGTGGAAAACAACGGAGAAACAACCACAAC CACCGTTGCAACACCCACCCTTGAGTCTCAGAGATCTATTCCTACACCGT TTCTGACAAAAACATATAACCTCGTCGATGATAAATCTATCGACGAGGTT ATTTCGTGGAACGAAGATGGATCCACTTTTATTGTTTGGAACCCCACCAT CTTTGCTAGTAATTTGCTTCCAAAGTATTTCAAACACAATAATTTCTCCA GCTTTGTTCGTCAACTCAATACTTATGGATTTAGAAAAGTAGTACCTGAC CGGTGGGAATTTTCAAATGAGTATTTTAGAAGAGGAGAAAAACGTCTTCT ATGTGAGATTCAAAGGAGGAAGATCTGTTCTCCAACACCTTC…
		Protein	MAPSPAPVENNGETTTTTVATPTLESQRSIPTPFLTKTYNLVDDKSIDEVISWNEDGSTF IVWNPTIFASNLLPKYFKHNNFSSFVRQLNTYGFRKVVPDRWEFSNEYFRRGEKRLLCEI QRRKICSPTPSPSSVSVSAVVTAAETTTATVAVPSPVLLTVIPTAMPMISPSNSGEEQVI SSSSSPARAPAELLDENERLRKENSLLNKELAEMRLLCNNIYSLMSNFANNNTQTDGGAQ GSRESGMTAVNPNPPLDLMPAVEKRSSGEEMNPKLFGVAIGAKRVRENGCENGEREDDTL LRLHQPGSTDVKSEPLDCQEHDNDRTAWLNQSRRKNQSLCK
MsHSF83	MS.gene42038	CDS	ATGAATTCTGCACCACAATCATCATCAGCCGCTGCTGCCGACGGAAGCAG AGAAGGTATGGCACCGTTTCTTCAGAAGACGTATGACATGGTAGATGATC CCACCACAGATGAGATCGTTTCTTGGAGCTCTGATAACAAAAGCTTCATC GTTTGGAACCCTCCTGAATTCTCTCGCGTTCTTCTCCCAGCCTATTTCAA ACACAGCAATTTCTCCAGCTTCATCCGTCAGCTCAATACCTATGGATTTC GAAAATCAGATCCTGATCGTTGGGAGTTTGCCAATGAAAAATTTATAAAA GATCAAAAACATCTTCTGACGGATATACACCGCAAGAAACCTATCCACAG TCATAGTCATCCTCCGGGTTCTGCTGTAGATCCAGAAAGGGC…
		Protein	MNSAPQSSSAAAADGSREGMAPFLQKTYDMVDDPTTDEIVSWSSDNKSFIVWNPPEFSRV LLPAYFKHSNFSSFIRQLNTYGFRKSDPDRWEFANEKFIKDQKHLLTDIHRKKPIHSHSH PPGSAVDPERAALEKEIEKLSRKKNALQSKLLSYNYLETEKLQLEDFQRRLEGMEKRHTN LQNFFEKALQDSFIVELLSRKIESMDLETYNKKRRLSQVDHMQPVAEGSLVDLPSNFSQN LSEGELTGIQTRTDPVDPKEASGNVQVEAAARQGVNDVFWEQFLTESPCCSDNEEEMFN
MsHSF84	MS.gene42037	CDS	ATGAATTCTGCACCACAATCATCATCAGCCGCTGCTGCCGACGGAAGCAG AGAAGGTATGGCACCGTTTCTTCAGAAGACGTATGACATGGTAGATGATC CCACCACAGATGAGATCGTTTCTTGGAGCTCTGATAACAAAAGCTTCATC GTTTGGAACCCTCCTGAATTCTCTCGCGTTCTTCTCCCAACCTATTTCAA ACACAGCAATTTCTCCAGCTTCATCCGTCAGCTCAATACCTATGGATTTC GAAAATCAGATCCTGATCGTTGGGAGTTTGCCAATGAAAAATTTATAAAA GATCAAAAACATCTTCTGACGGATATACACCGCAAGAAACCTATCCACAG TCATAGTCATCCTCCGGGTTCTACTGTAGATCCAGAAAGGGC…
		Protein	MNSAPQSSSAAAADGSREGMAPFLQKTYDMVDDPTTDEIVSWSSDNKSFIVWNPPEFSRV LLPTYFKHSNFSSFIRQLNTYGFRKSDPDRWEFANEKFIKDQKHLLTDIHRKKPIHSHSH PPGSTVDPERAALEKEIEKLFRAKNALQSELLSYNYLETEKLQLEDFQQRLDGMEKRQTN LQNFFEKALQDSFIVELLSHKIESMDLETYNKKRRLSQVDHMQPVAEGSLVDLPSNFSQN LSEGELTGIQTRTDPVDPKEASGNVQVEAAARQGVNDVFWEQFLTESPCCSDNEEEMFN
MsHSF85	MS.gene42036	CDS	ATGAATTCTGCACCACAATCATCATCAGCCACTGCTGCCGACGGAAGCAG AGAAGGTATGGCACCGTTTCTTCAGAAGACGTATGACATGGTAGATGATC CCACCACAGATGAGATCGTTTCTTGGAGCTCTGATAACAAAAGCTTCATC GTTTGGAACCCTCCTGAATTCTCTCGCGTTCTTCTCCCAGCCTATTTCAA ACACAGCAATTTCTCCAGCTTCATCCGTCAGCTCAATACCTATGGATTTC GAAAATCAGATCCTGATCGTTGGGGGTTTGCCAATGAAAAATTTATAAAA GATCAAAAACATCTTCTGACGGATATACACCGCAAGAAACCTATCCACAG TCATAGTCATCCTCCGGGTTCTACTGTAGATCCAGAAAGGGC…
		Protein	MNSAPQSSSATAADGSREGMAPFLQKTYDMVDDPTTDEIVSWSSDNKSFIVWNPPEFSRV LLPAYFKHSNFSSFIRQLNTYGFRKSDPDRWGFANEKFIKDQKHLLTDIHRKKPIHSHSH PPGSTVDPERAALEKEIEKLSRKKNALQSKLLSYNYLETEKLQLEDFQRRLEGMEKRQTN LQNFFEKALQDSFIVELLSRKIESMDLETYNKKRRLSQVDHMQPVAEGSLVDLPSNFSQN LSEGELTGIQTRTDPVDPKEASGNVQVEAAARQGVNDVFWEQFLTESPCCSDNEEEMFN
MsHSF86	MS.gene000756	CDS	ATGGCTCCTTCGCCAGCTCCGGTGGAAAACAACGGAGAAACAACCACAAC CACCGTTGCAACACCCACCCTTGAGTCTCAGAGATCTATTCCTACACCGT TTTTGACAAAAACATATAACCTCGTCGATGATAAATCTATCGACGAGGTT ATTTCGTGGAACGAAGATGGATCCACGTTTATTGTTTGGAACCCTACTGT CTTTGCTAGTAATTTGCTTCCTAAATATTTCAAACACAATAATTTCTCCA GCTTTGTTCGTCAACTCAATACTTATGGATTTAGAAAAGTAGTACCTGAC CGGTGGGAATTTTCAAATGAGTATTTCCGAAGAGGAGAAAAGCGGCTTCT ATGTGAGATTCAACGGAGGAAGATCTGTTCTCCAACACCTTC…
		Protein	MAPSPAPVENNGETTTTTVATPTLESQRSIPTPFLTKTYNLVDDKSIDEVISWNEDGSTF IVWNPTVFASNLLPKYFKHNNFSSFVRQLNTYGFRKVVPDRWEFSNEYFRRGEKRLLCEI QRRKICSPTPSPSSVSVSAAVTAAETTTATVAVPSPVLLTVIPTAMPMISPSNSGEEQVI SSSSSPARAPAELLDENERLRKENSLLNKELAEMRLLCNNIYSLMSNFANNNTQTDGGAQ GSRESGMTAVNPNPPLDLMPAVAKRSSGEEMNPKLFGVAIGAKRVRENGCENGEREDDTL LRLHQPGSTDVKSEPLDCQEHDNDRTAWLNQSRRKNQNFCK
MsHSF87	MS.gene018149	CDS	ATGAACTATCTCTACCCGGTGAAAGAAGAGTATTTGGAAATTGAAGCAAC CTCGTCATCATCGACATATGAAAGAGGAAGTGATGAGGGATCAACGGTTG TTATTCCACGGCCAATGGAGGGGCTTCATGAAGTAGGACCACCACCATTT CTCACAAAGACATTTGATGTTGTGGAGGACCCCACAACAAGTCACATAGT TTCATGGAGCAGAGGTGGTGCTAGCTTTGTTGTTTGGGATCCAAATGCTT TCTCCAGAGACCTTCTTCCTAGATACTTCAAACACAACAATTTCTCAAGT TTTGTTAGACAACTCAACACCTATGGTTTTAGAAAAATTGATCCTGATAA ATGGGAGTTTGCAAATGAAGGATTTCTAAGAGGACATAAACA…
		Protein	MNYLYPVKEEYLEIEATSSSSTYERGSDEGSTVVIPRPMEGLHEVGPPPFLTKTFDVVED PTTSHIVSWSRGGASFVVWDPNAFSRDLLPRYFKHNNFSSFVRQLNTYGFRKIDPDKWEF ANEGFLRGHKHLLANIKRRRQTSQPSTSQQQSSQGHCVEVGRFGLDEEIDHLRRDKQVLM MELVKLRQQQQNTRSILQAMEERLRGTEIKQQQMMAFLARAMKNPAFIQQLLQQKENRKE IEDDITKKRRRPIEYGESSNGGDGRSGVRYGFEVSELEMLAMEMQGLGRGGGEHEEEIEV GFAAVDWTRTSDDSEDVECLHDVECVSEYVEHGGDTISGNFVVMDHDIFWSSDHPGIDFT VTSPAGNVVHSLKGTSGDKFELKARNSGIYKFC…
MsHSF88	MS.gene42537	CDS	ATGGAAGGAGTAGTTATTAGTGAGAAGGGATTGTTGGAATGTGGAAGAAA GTGCAGTCCATCACCCTTCTTGTTGAAGACATACATGTTGGTCGAGGATC CGATAACCGATGGTGTGATATCGTGGAACGATGAAGGAACGGCGTTTGTG GTGTGGCAGCCGGCGGAGTTTGCTCGTGATATCCTTCCAACACTCTTCAA GCATAGCAACTTCTCTAGTTTTGTACGGCAGCTCAATACCTATGGATTTC GTAAAGTTGCAACAAGTAGATGGGAGTTTTGCAATGAAAGATTCAAGAAA GGTGAAAGAGAGTTACTATCCGAGATTCGGAGAAGAAAAGCTTGGAGCAA CAAGCAACAACAAACGGTACAAAATCAAGATTCTGATGAAGA…
		Protein	MEGVVISEKGLLECGRKCSPSPFLLKTYMLVEDPITDGVISWNDEGTAFVVWQPAEFARD ILPTLFKHSNFSSFVRQLNTYGFRKVATSRWEFCNERFKKGERELLSEIRRRKAWSNKQQ QTVQNQDSDEDQRSSSTSSTSGYTNLVDENKRLKEENVVLNSELTSMKRKCKELLDLVSI YTKKMEEEEAKDDDKRPMLFGVRLDVQQGERRIKRTRAEISENASILLSQSCK
MsHSF89	MS.gene43382	CDS	ATGAACTATCTATACCCGGTGAAAGAAGAGTATTTGGAAATTGAAGCAAA CTCGTCATCATCGACATATGAAAGAGGAAGTGATGAGGGATCAACGGTTG TTATTCCACGGCCAATGGAGGGGCTTCATGAAGTAGGACCACCACCATTT CTCACAAAGACATTTGATGTTGTGGAGGACCCCACAACAAGTCACATAGT TTCATGGAGCAGAGGTGGTGCTAGCTTTGTTGTTTGGGATCCAAATGCTT TCTCCAGAGACCTTCTTCCTAGATACTTCAAACACAACAATTTCTCAAGT TTTGTTAGACAACTCAACACCTATGGTTTTAGAAAAATTGATCCTGATAA ATGGGAGTTTGCAAATGAAGGATTTCTAAGAGGACATAAACA…
		Protein	MNYLYPVKEEYLEIEANSSSSTYERGSDEGSTVVIPRPMEGLHEVGPPPFLTKTFDVVED PTTSHIVSWSRGGASFVVWDPNAFSRDLLPRYFKHNNFSSFVRQLNTYGFRKIDPDKWEF ANEGFLRGHKHLLANIKRRRQNSQPSTSQQQSSQGHCVEVGRFGLDEEIDHLRRDKQVLM MELVKLRQQQQNTRSILQAMEERLRGTEIKQQQMMAFLARAMKNPAFIQQLLQQKEKRKE IEDAITKKRRRPIEYGESSNGGDGRSSVRYGFEVSELEMLAMEMQGLGRGGGELEEEIEV GFAAVDWTRTSDDSEDVECPSLNATWGTADHDILREVWRQDSTEVERGFFQSFNGILQGG SSSVQSSIDNIQPEEPRYPVRYVRRNFDAIEGG…
MsHSF90	MS.gene054891	CDS	ATGAACTATCTCTACCCGGTGAAAGAAGAGTATTTGGAAATTGAAGCAAC CTCGTCATCATCGACATATGAAAGAGGAAGTGATGAGGGATCAACGGTTG TTATTCCACGGCCAATGGAGGGGCTTCATGAAGTAGGACCACCACCATTT CTCACAAAGACATTTGATGTTGTGGAGGACCCCACAACAAGTCACATAGT TTCATGGAGCAGAGGTGGTGCTAGCTTTGTTGTTTGGGATCCAAATGCTT TCTCCAGAGACCTTCTTCCTAGATACTTCAAACACAACAATTTCTCAAGT TTTGTTAGACAACTCAACACCTATGGTTTTAGAAAAATTGATCCTGATAA ATGGGAGTTTGCAAATGAAGGATTTCTAAGAGGACATAAACA…
		Protein	MNYLYPVKEEYLEIEATSSSSTYERGSDEGSTVVIPRPMEGLHEVGPPPFLTKTFDVVED PTTSHIVSWSRGGASFVVWDPNAFSRDLLPRYFKHNNFSSFVRQLNTYGFRKIDPDKWEF ANEGFLRGHKHLLANIKRRRQTSQPSTSQQQSSQGHCVEVGRFGLDEEIDHLRRDKQVLM MELVKLRQQQQNTRSILQAMEERLRGTEIKQQQMMAFLARAMKNPAFIQQLLQQKENRKE IEDDITKKRRRPIEYGESSNGGDGRSGVRYGFEVSELEMLAMEMQGLGRGGGEHEEEIEV GFAAVDWTRTSGS
MsHSF91	MS.gene017872	CDS	ATGGAAGGAGTAGTTATTAGTGAGAAGGGATTGTTGGAATGTGGAAGAAA GTGCAGTCCATCACCCTTCTTGTTGAAGACATACATGTTGGTCGAGGATC CGATAACCGATGGTGTGATATCGTGGAACGATGAAGGAACGGCGTTTGTG GTGTGGCAGCCGGCGGAGTTTGCTCGTGATATCCTTCCAACACTCTTCAA GCATAGCAACTTCTCTAGCTTTGTACGGCAGCTCAATACCTATGGATTTC GTAAAGTTGCAACAAGTAGATGGGAGTTTTGCAATGAAAGATTCAAGAAA GGTGAAAGAGAGTTACTATCCGAGATTCGGAGAAGAAAAGCTTGGAGCAA CAAGCAACAACAAACGGTACAAAACCAAGATTCTGATGAAGA…
		Protein	MEGVVISEKGLLECGRKCSPSPFLLKTYMLVEDPITDGVISWNDEGTAFVVWQPAEFARD ILPTLFKHSNFSSFVRQLNTYGFRKVATSRWEFCNERFKKGERELLSEIRRRKAWSNKQQ QTVQNQDSDEDQRSSSTSSTSGYTNLVDENKRLKEENVVLNSELTSMKRKCKELLDLVSI YTKKMEEEEAKDDDKRPMLFGVRLDVQQGERRIKRTRAEISENASILLSQSCK
MsHSF92	MS.gene020288	CDS	ATGAACTATCTCTACCCAGTGAAAGAAGAGTATTTAGAAATTGAAGCAAC CTCGTCATCATCGATATATGAAAGAGGAAGTGATGAGGGATCAACGGTTG TTATTCCACGGCCAATGGAGGGGCTTCATGAAGTAGGACCACCACCATTT CTCACAAAGACATTTGATGTTGTGGAGGACCCCACAACAAGTCACATAGT TTCATGGAGCAGAAGTGGTGCTAGCTTTGTTGTTTGGGATCCAAATGCTT TCTCCAGAGACCTTCTTCCTAGATACTTCAAACACAACAATTTCTCAAGT TTTGTTAGACAACTCAACACCTATGGTTTTAGAAAAATTGATCCTGATAA ATGGGAGTTTGCAAATGAAGGATTTCTAAGAGGACATAAACA…
		Protein	MNYLYPVKEEYLEIEATSSSSIYERGSDEGSTVVIPRPMEGLHEVGPPPFLTKTFDVVED PTTSHIVSWSRSGASFVVWDPNAFSRDLLPRYFKHNNFSSFVRQLNTYGFRKIDPDKWEF ANEGFLRGHKHLLANIKRRRQTSQPSTSQQQSSQGHCVEVGRFGLDEEIDHLRRDKQVLM MELVKLRQQQQNTRSILQAMEERLRGTEIKQQQMMAFLARAMKNPAFIQQLLQQKEKRKE IEDAITKKRRRPIEYGESSNGGDGRSSVRYGFEVSELEMLAMEMQGLGRGGGELEEEIEV GFAAVDWTRTSGS
MsHSF93	MS.gene39054	CDS	ATGGAAGGAGTAGTTATTAGTGAGAAGGGATTGTTGGAATGTGGAAGAAA GTGCAGTCCATCACCCTTCTTGTTGAAGACATACATGTTGGTCGAGGATC CGATAACCGATGGTGTGATATCGTGGAACGATGAAGGAACGGCGTTTGTG GTGTGGCAGCCGGCGGAGTTTGCTCGTGATATCCTTCCAACACTCTTCAA GCATAGCAACTTCTCTAGTTTTGTACGGCAGCTCAATACCTATGGATTTC GTAAAGTTGCAACAAGTAGATGGGAGTTTTGCAATGAAAGATTCAAGAAA GGTGAAAGAGAGTTACTATCCGAGATTCGGAGAAGAAAAGCTTGGAGCAA CAAGCAACAACAAACGGTACAAAACCAAGATTCTGATGAAGA…
		Protein	MEGVVISEKGLLECGRKCSPSPFLLKTYMLVEDPITDGVISWNDEGTAFVVWQPAEFARD ILPTLFKHSNFSSFVRQLNTYGFRKVATSRWEFCNERFKKGERELLSEIRRRKAWSNKQQ QTVQNQDSDEDQRSSSTSSTSGYTNLVDENKRLKDENVVLNSELTSMKRKCKELLDLVSI YTKKMEEEEAKDDDKRPMLFGVRLDVQQGERRIKRTRVVNSNFKELIKL
MsHSF94	MS.gene012268	CDS	ATGGCGGTGGCACACGGTGGTTACGACGGTGAAATCGGTGGCTACAATTG TCGCCTAATCCCATCAATAAAACCAGAGTTATTCAACGACAGTGCAAATT CAAGCTCTTACACCTACGACGACGTTTCAACCGAAAGAAAAGAATCAGTA CTAACCGAAGAAGAAGAAGAAGAAGGTGCTACAGCTTCTCACGCAATTCA TATCAAAGAAGAGGTTCTTGAAGAAGACGGTGCTAACGCTTCATCTTCAC TCAGGTTTCCTAAACCAATGGAAGGGTTACATGAGGTTGGTCCACCACCG TTTCTCAAGAAGACGTTTGAAATGGTGGAGGATCCGGAAACTGACCCGAT TGTTTCATGGAGTGGCTCTCGTGATAGTTTTGTTGTTTGGGA…
		Protein	MAVAHGGYDGEIGGYNCRLIPSIKPELFNDSANSSSYTYDDVSTERKESVLTEEEEEEGA TASHAIHIKEEVLEEDGANASSSLRFPKPMEGLHEVGPPPFLKKTFEMVEDPETDPIVSW SGSRDSFVVWDSHEFSKILLPKYFKHNNFSSFIRQLNTYGFRKVDSDRWEFANEGFQAGK KHLLKNIRRRSKYNKLHQGGFNLMNPCVESEVEKLKKDQNMLKLEILKLRQQQENSNIQL TNVQERVQRAESKQYQMLFFLTKMAKRPLFMEQIIQKIKRKGEVDANIDMVKRPRLLGTQ GTNVDYRSQGREQFATLQSELNGLFPENMNTGRMEPPVSTPMEDGLRSSLHDLRACGGSR QSVQDATSAYHVMSEKLLGENSVVDEEMDVNDS…
MsHSF95	MS.gene011821	CDS	ATGTCTAAGAGGTTGGCAGCAGCACCATTTTTGACCAAGACCTATGAGAT GATTGATGATCCTCTCACAAATGATGTGATTTCTTGGGGTGAAAATGGCA ACACTTTTGTTGTGGTGAAACAAGTTGAATTTTCAAGGGATTTGCTTCCA AAATATTTCAAGCACAACAATTTCTCAAGCTTTGTTCGTCAACTTAACAC CTATGGGTTCCGGAAAGCTGCTGCCGACAAATGGGAATTCGCCCAAGAGA ATTTTAAGAGAGGGGAGACCGAGCTGCTTCCGACAATCAAGCGTCGGAAG ACCCAGTCCCCCGCTGCTGTAAGATCTGTTGGAGTTGGCGGGAATTCACC TTCGCACTCTGGTGCTGCTGAAGATATGGGATCAACTTCGAC…
		Protein	MSKRLAAAPFLTKTYEMIDDPLTNDVISWGENGNTFVVVKQVEFSRDLLPKYFKHNNFSS FVRQLNTYGFRKAAADKWEFAQENFKRGETELLPTIKRRKTQSPAAVRSVGVGGNSPSHS GAAEDMGSTSTGSVDRSDLSIENKRLKMDNEKLTSELALVKKKCEELLAYLQGDLNIGAL AKKKCEELLAYLQGGLNIGADEINRILGKGTNGSSHDTDDDDDNVVRRECGKGMRLFGVW LKEEEGKDKVEIDTAKGSCHKRGREDPIDGANNEFKAVV
MsHSF96	MS.gene051856	CDS	ATGGCGGTGGCACACGGTGGTTACGACGGTGAAATCGGTGGCTACAATTC TCGCCTAATCCCATCAATAAAACCAGAGCTATTCAACGACAGTGCAAATT CAAGCTCTTACACCTACGACGACGTTTCAACCGAAAGAAAAGAATCAATA CTAACCGAAGAAGAAGAAGAAGGTGCTACAGCTTCTCACGCAATTCATAT CAAAGAAGAGGTTCTTGAAGAAGACGGTGCTAACGCTTCATCTTCACTCA GGTTTCCTAAACCAATGGAAGGGTTACATGAGGTTGGTCCACCACCGTTT CTCAAGAAGACGTTTGAAATGGTGGAGGATCCGGAAACTGACCCGATTGT TTCATGGAGTGCTTCTCGTGATAGTTTTGTTGTTTGGGATTC…
		Protein	MAVAHGGYDGEIGGYNSRLIPSIKPELFNDSANSSSYTYDDVSTERKESILTEEEEEGAT ASHAIHIKEEVLEEDGANASSSLRFPKPMEGLHEVGPPPFLKKTFEMVEDPETDPIVSWS ASRDSFVVWDSHEFSKILLPKYFKHNNFSSFIRQLNTYGFRKVDSDRWEFANEGFQAGKK HLLKNIRRRSKYNKLHQGGFNLMNPCVESEVEKLKKDQNMLKLEILKLRQQQENSNIQLT NVQERVQRAESKQYQMLFFLTKMAKRPLFMEQIIQKIKRKGEVDANIDMVKRPRLLGTQG TNVDYRSQGREQFATLQSELNGLFPENMNTGRMEPPVSTPMEDGLCSSLHDLRACGGSRQ SVQDATSAYHVMSEKLLGENSVVDEEMDVNDSN…
MsHSF97	MS.gene56773	CDS	ATGTCTAAGAGGTTGGCAGCAGCACCATTTTTGACCAAGACCTATGAGAT GATTGATGATCCTCTCACAAATGATGTGATTTCTTGGGGTGAAAATGGCA ACACTTTTGTTGTAGTGAAACAAGTTGAATTTTCAAGGGATTTGCTTCCA AAATATTTCAAGCACAACAATTTCTCAAGCTTTGTTCGTCAACTTAACAC CTATGGGTTCCGGAAAGCTGCTGCCGACAAATGGGAATTCGCCCAAGAGA ATTTTAAGAGAGGGGAGACCGAGCTGCTTCCGACAATCAAGCGTCGGAAG ACCCAGTCCCCCGCTGCTGTAAGATCTGTTGGAGTTGGCGGGAATTCACC TTCGCACTCTGGTGCTGCTGAAGATATGGGATCAACTTCGAC…
		Protein	MSKRLAAAPFLTKTYEMIDDPLTNDVISWGENGNTFVVVKQVEFSRDLLPKYFKHNNFSS FVRQLNTYGFRKAAADKWEFAQENFKRGETELLPTIKRRKTQSPAAVRSVGVGGNSPSHS GAAEDMGSTSTGSVDRSDLSIENKRLKMDNEKLTSELALVKKKCEELLAYLQGDLNIGAL AKKKCEELLAYLQGGLNIGADEINRILGKGTNGSSHDTDDDDDDNVVRRECGKGIRLFGV WLKEEEGKDKVEIDTAKGSCHKRGREDPIDGANNEFKAVV
MsHSF98	MS.gene90514	CDS	ATGTCTAAGAGGTTGGCAGCAGCACCATTTTTGACCAAGACCTATGAGAT GATTGATGATCCTCTCACAAATGATGTGATTTCTTGGGGTGAAAATGGCA ACACTTTTGTTGTGGTGAAACAAGTTGAATTTTCAAGGGATTTGCTTCCA AAATATTTCAAGCACAACAATTTCTCAAGCTTTGTTCGTCAACTTAACAC CTATGGGTTCCGGAAAGCTGCTGCCGACAAATGGGAATTCGCCCAAGAGA ATTTTAAGAGAGGGGAGACCGAGCTGCTTCCGACAATCAAGCGTCGGAAG ACCCAGTCCCCCGCTGCTGTAAGATCTGTTGGAGTTGGCGGGAATTCACC TTCGCACTCTGGTGCTGCTGAAGATATGGGATCAACTTCGAC…
		Protein	MSKRLAAAPFLTKTYEMIDDPLTNDVISWGENGNTFVVVKQVEFSRDLLPKYFKHNNFSS FVRQLNTYGFRKAAADKWEFAQENFKRGETELLPTIKRRKTQSPAAVRSVGVGGNSPSHS GAAEDMGSTSTGSVDRSDLSIENKRLKMDNEKLTSELALVKKKCEELLAYLQGDLNIGAL AKKKCEELLAYLQGGLNIGADEINRILGKGTNGSSHDTDDDDDNVVRRECGKGMRLFGVW LKEEEGKDKVEIDTAKGSCHKRGREDPIDGANNEFKAVV
MsHSF99	MS.gene57572	CDS	ATGGCGGTGGCACACGGTGGTTACGACGGTGAAATCGGTGGCTACAATTC TCGCCTAATCCCATCAATAAAACCAGAGTTATTCAACGACAGTGCAAATT CAAGCTCTTACACCTACGACGACGTTTCAACCGAAAGAAAAGAATCAGTA CTAACCGAAGAAGAAGAAGGTGCTACAGCTTCTCACGCAATTCATATCAA AGAAGAGGTTCTTGAAGAAGACGGTGCTAACGCTTCATCTTCACTCAGGT TTCCTAAACCAATGGAAGGGTTACATGAGGTTGGTCCACCACCGTTTCTC AAGAAGACGTTTGAAATGGTGGAGGATCCGGAAACTGACCCGATTGTTTC ATGGAGTGCTTCTCGTGATAGTTTTGTTGTTTGGGATTCTCA…
		Protein	MAVAHGGYDGEIGGYNSRLIPSIKPELFNDSANSSSYTYDDVSTERKESVLTEEEEGATA SHAIHIKEEVLEEDGANASSSLRFPKPMEGLHEVGPPPFLKKTFEMVEDPETDPIVSWSA SRDSFVVWDSHEFSKILLPKYFKHNNFSSFIRQLNTYGFRKVDSDRWEFANEGFQAGKKH LLKNIRRRSKYNKLHQGGFNLMNPCVESEVEKLKKDQNMLKLEILKLRQQQENSNIQLTN VQERVQRAESKQYQMLFFLTKMAKRPLFMEQIIQKIKRKGEVDANIDMVKRPRLLGTQGT NVDYRSQGREQFATLQSELNGLFPENMNTGRMEPPVSTPMEDGLCSSLHDLRACGGSRQS VQDATSAYHVMSEKLLGENSVVDEEMDVNDSNI…
MsHSF100	MS.gene57604	CDS	ATGGCGGTGGCACACGGTGGTTACGACGGTGAAATCGGTGGCTACAATTC TCGCCTAATCCCATCAATAAAACCAGAGTTATTCAACGACAGTGCAAATT CAAGCTCTTACACCTACGACGACGTTTCAACCGAAAGAAAAGAATCAGTA CTAACCGAAGAAGAAGAAGGTGCTACAGCTTCTCACGCAATTCATATCAA AGAAGAGGTTCTTGAAGAAGACGGTGCTAACGCTTCATCTTCACTCAGGT TTCCTAAACCAATGGAAGGGTTACATGAGGTTGGTCCACCACCGTTTCTC AAGAAGACGTTTGAAATGGTGGAGGATCCGGAAACTGACCCGATTGTTTC ATGGAGTGCTTCTCGTGATAGTTTTGTTGTTTGGGATTCTCA…
		Protein	MAVAHGGYDGEIGGYNSRLIPSIKPELFNDSANSSSYTYDDVSTERKESVLTEEEEGATA SHAIHIKEEVLEEDGANASSSLRFPKPMEGLHEVGPPPFLKKTFEMVEDPETDPIVSWSA SRDSFVVWDSHEFSKILLPKYFKHNNFSSFIRQLNTYGFRKVDSDRWEFANEGFQAGKKH LLKNIRRRSKYNKLHQGGFNLMNPCVESEVEKLKKDQNMLKLEILKLRQQQENSNIQLTN VQERVQRAESKQYQMLFFLTKMAKRPLFMEQIIQKIKRKGEVDANIDMVKRPRLLGTKVL KN
MsHSF101	MS.gene99195	CDS	ATGTCTAAGAGGTTGGCAGCAGCACCATTTTTGACCAAGACCTATGAGAT GATTGATGATCCTCTCACAAATGATGTGATTTCTTGGGGTGAAAGTGGCA ACACTTTTGTTGTGGTGAAACAAGTTGAATTTTCAAGGGATTTGCTTCCA AAATATTTCAAGCACAACAATTTCTCAAGCTTTGTTCGTCAACTTAACAC CTATGGGTTCCGGAAAGCTGCTGCCGACAAATGGGAATTCGCCCAAGAGA ATTTTAAGAGAGGGGAGACCGAGCTGCTTCCGACAATCAAGCGTCGGAAG ACCCAGTCCCCCGCTGCTGTAAGATCTGTTGGAGTTGGCGGGAATTCACC TTCGCACTCTGGTGCTGCTGAAGATATGGGATCAACTTCGAC…
		Protein	MSKRLAAAPFLTKTYEMIDDPLTNDVISWGESGNTFVVVKQVEFSRDLLPKYFKHNNFSS FVRQLNTYGFRKAAADKWEFAQENFKRGETELLPTIKRRKTQSPAAVRSVGVGGNSPSHS GAAEDMGSTSTGSVDRSDLSIENKRLKMDNEKLTSELALVKKKCEELLAYLQGGLNIGAD EINRILGKGTNGSSHDTDDDDDNVVSRECGKGIRLFGVWLKEEEGKDKVEIDTAKGSCHK RGCEDPIDGANNEFKAVV
MsHSF102	MS.gene065776	CDS	ATGACAGCTGGGATCGCGAATTATGTATTACCACCGTTCCTAAGCAAAAC CTACGATATGGTTGATGACTCTTCAACCGAATCGATCGTTTCATGGGGTA AAAACGACAACACCTTCGTCGTTTTCAATTCCACCGATTTCTCCAAACAC ATCTTGCCTAAATATTTCAAACACAACAACTCTCCCAGCTTCGTCAGACA ATTGAACACCTACGGGTCAAAAACATTTGTTAAAGATATCAATAGGCGGA AATCTACTCATGCAAATGGTAATAATCAGCAGCTATCTAAGCCGCAGAAC CCACCTGTTGGGTCATGTGTGGAAGTGGGTAAGTTTGGGCTTGATGAAGA GGTTGAAAGACTGAAAAGGGACAAGAATCAACAACAATCGAC…
		Protein	MTAGIANYVLPPFLSKTYDMVDDSSTESIVSWGKNDNTFVVFNSTDFSKHILPKYFKHNN SPSFVRQLNTYGSKTFVKDINRRKSTHANGNNQQLSKPQNPPVGSCVEVGKFGLDEEVER LKRDKNQQQSTDNQLVNVGQRVQVMEQRQQQMMSFLAKAMNSPGFMAQFSQQQNESNRHV TAGKKRRLQGQDEDSLATKNPHNPLEGRVVKYQPSINEAAKTLFNQMLQMTNLDAFLIDD VPSAIPLDSSSSSTQVSGVTLSEVPPISGQSCMAVESQFPVSCMTIASHQDNILDFGEVQ GLATESSFMNPDQNFVGS
MsHSF103	MS.gene065780	CDS	ATGACAGCTGGGATCGCGAATTATGTATTACCACCGTTCCTAAGCAAAAC CTACGATATGGTTGATGACTCTTCAACCGAATCGATCGTTTCATGGGGTA AAAACGACAACACCTTCGTCGTTTTCAATTCCACCGATTTCTCCAAACAC ATCTTGCCTAAATATTTCAAACACAACAACTTCTCCAGCTTCGTCAGACA ATTGAACACCTACGGTTTTAGAAAGGTTGACCCCGACCGCTGGGAATTCG CTCATGAAGGATTTTTAAGGGGTCAAAAACATTTGTTAAAGAATATCAAT AGGCGGAAATCTACTCATGCAAATGGTAATAATCAGCAGCTATCTAAGCC GCAGAACCCACCTGTTGGGTCATGTGTGGAAGTGGGTAAGTT…
		Protein	MTAGIANYVLPPFLSKTYDMVDDSSTESIVSWGKNDNTFVVFNSTDFSKHILPKYFKHNN FSSFVRQLNTYGFRKVDPDRWEFAHEGFLRGQKHLLKNINRRKSTHANGNNQQLSKPQNP PVGSCVEVGKFGLDEEVERLKRDKNVLMQELVKLRQQQQSTDNQLVNVGQRVQVMEQRQQ QMMSFLAKAMNSPGFMAQFSQQQNESNRHVTAGKKRRLQGQDEDSLATKNPHNPLDGRVV KYQPSINEAAKTLFNQMLQMNSSARVDSSIKNLDAFLIDDVPSAIPLDSSSSSTQVSGVT LSEVPPISGQSCMAVESQFPVSCMTNSMSEVQSSPAVLTDCVKTAEFPEFTTAHQDNILD FGEVQGLATESSFMNPDQNFVGSVGENDDELDV…
MsHSF104	MS.gene90989	CDS	ATGGCTCCTTCACCAGCTCCGGTGGAAAACAACGGAGAAACAACCACAAC CACCGTTGCAACACCCACCCTTGAGTCTCAGAGATCTATTCCTACACCGT TTCTGACAAAAACATATAACCTCGTCGATGATAAATCTATCGACGAGGTT ATTTCGTGGAACGAAGATGGATCCACTTTTATTGTTTGGAACCCCACCAT CTTTGCTAGTAATTTGCTTCCAAAGTATTTCAAACACAATAATTTCTCCA GCTTTGTTCGTCAACTCAATACTTACGGATTTAGAAAAGTAGTACCTGAC CGGTGGGAATTTTCAAATGAGTATTTCCGAAGAGGAGAAAAGCGGCTTCT ATGTGAGATTCAACGGAGGAAGATCTGTTCTCCAACACCTTC…
		Protein	MAPSPAPVENNGETTTTTVATPTLESQRSIPTPFLTKTYNLVDDKSIDEVISWNEDGSTF IVWNPTIFASNLLPKYFKHNNFSSFVRQLNTYGFRKVVPDRWEFSNEYFRRGEKRLLCEI QRRKICSPTPSPSSVSVSAAVTAAETTTATVAVPSPVLLTVIPTAMPMISPSNSGEEQVI SSSSSPARAPAELLDENERLRKENSLLNKELAEMRLLCNNIYSLMSNFANNNTQTDGGAQ GSRESGMTAVNPNPPLDLMPAVAKRSSGEEMNPKLFGVAIGAKRVRENGCENGEREDDTL LRLHQPGSTDVKSEPLDCEEHDNDRTAWLNQSRRKNQNLCK
