# Supplementary material for: Characterization of the Heat Shock Transcription Factor Family in Medicago sativa L. and Its Potential Roles in Response to Abiotic Stresses
Source: Int J Mol Sci. 2023 Aug 11;24(16):12683. doi: 10.3390/ijms241612683 (PMC10454044; doi:10.3390/ijms241612683)
Supplement: Supplementary file 1 [file ijms-24-12683-s001.zip › Table S2.xlsx]

## Sheet: Sheet1
Table S2 Segmental duplication events involved in MsHSFs.
Duplication events	Gene name1	Gene name 2	Chr for gene1	Left positon	Right position	Chr for gene2	Left positon	Right position
Segmental duplication event1	MsHSF1	MsHSF8	chr1.1	46491236	46493679	chr1.3	44215023	44217276
Segmental duplication event2	MsHSF1	MsHSF12	chr1.1	46491236	46493679	chr1.4	50359380	50361633
Segmental duplication event3	MsHSF10	MsHSF14	chr1.3	69715698	69716687	chr1.4	78626550	78627540
Segmental duplication event4	MsHSF10	MsHSF76	chr1.3	69715698	69716687	chr6.2	55114403	55115562
Segmental duplication event5	MsHSF10	MsHSF82	chr1.3	69715698	69716687	chr6.3	52909236	52910395
Segmental duplication event6	MsHSF10	MsHSF86	chr1.3	69715698	69716687	chr6.4	34113335	34114494
Segmental duplication event7	MsHSF11	MsHSF15	chr1.3	70669752	70671419	chr1.4	79551444	79553156
Segmental duplication event8	MsHSF11	MsHSF13	chr1.3	70669752	70671419	chr1.4	58394993	58396193
Segmental duplication event9	MsHSF13	MsHSF87	chr1.4	58394993	58396193	chr7.1	12337762	12346750
Segmental duplication event10	MsHSF13	MsHSF89	chr1.4	58394993	58396193	chr7.2	14288001	14300261
Segmental duplication event11	MsHSF13	MsHSF90	chr1.4	58394993	58396193	chr7.3	15394234	15396451
Segmental duplication event12	MsHSF13	MsHSF92	chr1.4	58394993	58396193	chr7.4	13679001	13681206
Segmental duplication event13	MsHSF14	MsHSF76	chr1.4	78626550	78627540	chr6.2	55114403	55115562
Segmental duplication event14	MsHSF16	MsHSF18	chr2.1	4201900	4215604	chr2.2	2555932	2562788
Segmental duplication event15	MsHSF16	MsHSF21	chr2.1	4201900	4215604	chr2.3	3084334	3086356
Segmental duplication event16	MsHSF16	MsHSF25	chr2.1	4201900	4215604	chr2.4	3824061	3831001
Segmental duplication event17	MsHSF17	MsHSF20	chr2.1	68933280	68935167	chr2.2	66867654	66869539
Segmental duplication event18	MsHSF17	MsHSF24	chr2.1	68933280	68935167	chr2.3	68965280	68967152
Segmental duplication event19	MsHSF17	MsHSF23	chr2.1	68933280	68935167	chr2.3	68816734	68817708
Segmental duplication event20	MsHSF17	MsHSF26	chr2.1	68933280	68935167	chr2.4	68163087	68164955
Segmental duplication event21	MsHSF17	MsHSF35	chr2.1	68933280	68935167	chr4.1	13157657	13158981
Segmental duplication event22	MsHSF17	MsHSF43	chr2.1	68933280	68935167	chr4.3	13372525	13373849
Segmental duplication event23	MsHSF17	MsHSF48	chr2.1	68933280	68935167	chr4.4	13251720	13253044
Segmental duplication event24	MsHSF18	MsHSF21	chr2.2	2555932	2562788	chr2.3	3084334	3086356
Segmental duplication event25	MsHSF18	MsHSF25	chr2.2	2555932	2562788	chr2.4	3824061	3831001
Segmental duplication event26	MsHSF2	MsHSF5	chr1.1	53676456	53677640	chr1.2	54664413	54665621
Segmental duplication event27	MsHSF2	MsHSF9	chr1.1	53676456	53677640	chr1.3	51302463	51303647
Segmental duplication event28	MsHSF2	MsHSF11	chr1.1	53676456	53677640	chr1.3	70669752	70671419
Segmental duplication event29	MsHSF2	MsHSF13	chr1.1	53676456	53677640	chr1.4	58394993	58396193
Segmental duplication event30	MsHSF2	MsHSF87	chr1.1	53676456	53677640	chr7.1	12337762	12346750
Segmental duplication event31	MsHSF2	MsHSF89	chr1.1	53676456	53677640	chr7.2	14288001	14300261
Segmental duplication event32	MsHSF2	MsHSF90	chr1.1	53676456	53677640	chr7.3	15394234	15396451
Segmental duplication event33	MsHSF2	MsHSF92	chr1.1	53676456	53677640	chr7.4	13679001	13681206
Segmental duplication event34	MsHSF20	MsHSF24	chr2.2	66867654	66869539	chr2.3	68965280	68967152
Segmental duplication event35	MsHSF20	MsHSF23	chr2.2	66867654	66869539	chr2.3	68816734	68817708
Segmental duplication event36	MsHSF20	MsHSF26	chr2.2	66867654	66869539	chr2.4	68163087	68164955
Segmental duplication event37	MsHSF20	MsHSF35	chr2.2	66867654	66869539	chr4.1	13157657	13158981
Segmental duplication event38	MsHSF20	MsHSF43	chr2.2	66867654	66869539	chr4.3	13372525	13373849
Segmental duplication event39	MsHSF20	MsHSF48	chr2.2	66867654	66869539	chr4.4	13251720	13253044
Segmental duplication event40	MsHSF21	MsHSF25	chr2.3	3084334	3086356	chr2.4	3824061	3831001
Segmental duplication event41	MsHSF23	MsHSF35	chr2.3	68816734	68817708	chr4.1	13157657	13158981
Segmental duplication event42	MsHSF23	MsHSF43	chr2.3	68816734	68817708	chr4.3	13372525	13373849
Segmental duplication event43	MsHSF23	MsHSF48	chr2.3	68816734	68817708	chr4.4	13251720	13253044
Segmental duplication event44	MsHSF24	MsHSF26	chr2.3	68965280	68967152	chr2.4	68163087	68164955
Segmental duplication event45	MsHSF26	MsHSF35	chr2.4	68163087	68164955	chr4.1	13157657	13158981
Segmental duplication event46	MsHSF26	MsHSF48	chr2.4	68163087	68164955	chr4.4	13251720	13253044
Segmental duplication event47	MsHSF27	MsHSF29	chr3.1	82443497	82444921	chr3.2	86383022	86384435
Segmental duplication event48	MsHSF27	MsHSF31	chr3.1	82443497	82444921	chr3.3	85975236	85976635
Segmental duplication event49	MsHSF27	MsHSF33	chr3.1	82443497	82444921	chr3.4	91525254	91526669
Segmental duplication event50	MsHSF28	MsHSF30	chr3.2	84790567	84791844	chr3.3	84309749	84311026
Segmental duplication event51	MsHSF28	MsHSF32	chr3.2	84790567	84791844	chr3.4	89680036	89681313
Segmental duplication event52	MsHSF29	MsHSF31	chr3.2	86383022	86384435	chr3.3	85975236	85976635
Segmental duplication event53	MsHSF29	MsHSF33	chr3.2	86383022	86384435	chr3.4	91525254	91526669
Segmental duplication event54	MsHSF3	MsHSF6	chr1.1	72806609	72807606	chr1.2	75570174	75571157
Segmental duplication event55	MsHSF3	MsHSF10	chr1.1	72806609	72807606	chr1.3	69715698	69716687
Segmental duplication event56	MsHSF3	MsHSF14	chr1.1	72806609	72807606	chr1.4	78626550	78627540
Segmental duplication event57	MsHSF3	MsHSF76	chr1.1	72806609	72807606	chr6.2	55114403	55115562
Segmental duplication event58	MsHSF3	MsHSF82	chr1.1	72806609	72807606	chr6.3	52909236	52910395
Segmental duplication event59	MsHSF3	MsHSF86	chr1.1	72806609	72807606	chr6.4	34113335	34114494
Segmental duplication event60	MsHSF30	MsHSF32	chr3.3	84309749	84311026	chr3.4	89680036	89681313
Segmental duplication event61	MsHSF31	MsHSF33	chr3.3	85975236	85976635	chr3.4	91525254	91526669
Segmental duplication event62	MsHSF34	MsHSF39	chr4.1	1466842	1468746	chr4.2	1228383	1230289
Segmental duplication event63	MsHSF34	MsHSF42	chr4.1	1466842	1468746	chr4.3	1296902	1298804
Segmental duplication event64	MsHSF34	MsHSF47	chr4.1	1466842	1468746	chr4.4	1483835	1485751
Segmental duplication event65	MsHSF35	MsHSF43	chr4.1	13157657	13158981	chr4.3	13372525	13373849
Segmental duplication event66	MsHSF35	MsHSF48	chr4.1	13157657	13158981	chr4.4	13251720	13253044
Segmental duplication event67	MsHSF36	MsHSF40	chr4.1	14521522	14524663	chr4.2	13315350	13318491
Segmental duplication event68	MsHSF36	MsHSF44	chr4.1	14521522	14524663	chr4.3	15605046	15608184
Segmental duplication event69	MsHSF36	MsHSF49	chr4.1	14521522	14524663	chr4.4	14900400	14903540
Segmental duplication event70	MsHSF37	MsHSF41	chr4.1	20930615	20932282	chr4.2	22136602	22138266
Segmental duplication event71	MsHSF37	MsHSF45	chr4.1	20930615	20932282	chr4.3	24186653	24188321
Segmental duplication event72	MsHSF37	MsHSF50	chr4.1	20930615	20932282	chr4.4	23836186	23837855
Segmental duplication event73	MsHSF38	MsHSF46	chr4.1	26940377	26942558	chr4.3	30991732	30994076
Segmental duplication event74	MsHSF38	MsHSF51	chr4.1	26940377	26942558	chr4.4	32552978	32555159
Segmental duplication event75	MsHSF39	MsHSF42	chr4.2	1228383	1230289	chr4.3	1296902	1298804
Segmental duplication event76	MsHSF39	MsHSF47	chr4.2	1228383	1230289	chr4.4	1483835	1485751
Segmental duplication event77	MsHSF4	MsHSF7	chr1.1	73816413	73818125	chr1.2	76550116	76551779
Segmental duplication event78	MsHSF4	MsHSF11	chr1.1	73816413	73818125	chr1.3	70669752	70671419
Segmental duplication event79	MsHSF4	MsHSF15	chr1.1	73816413	73818125	chr1.4	79551444	79553156
Segmental duplication event80	MsHSF40	MsHSF44	chr4.2	13315350	13318491	chr4.3	15605046	15608184
Segmental duplication event81	MsHSF40	MsHSF49	chr4.2	13315350	13318491	chr4.4	14900400	14903540
Segmental duplication event82	MsHSF41	MsHSF45	chr4.2	22136602	22138266	chr4.3	24186653	24188321
Segmental duplication event83	MsHSF41	MsHSF50	chr4.2	22136602	22138266	chr4.4	23836186	23837855
Segmental duplication event84	MsHSF42	MsHSF47	chr4.3	1296902	1298804	chr4.4	1483835	1485751
Segmental duplication event85	MsHSF43	MsHSF48	chr4.3	13372525	13373849	chr4.4	13251720	13253044
Segmental duplication event86	MsHSF44	MsHSF49	chr4.3	15605046	15608184	chr4.4	14900400	14903540
Segmental duplication event87	MsHSF45	MsHSF50	chr4.3	24186653	24188321	chr4.4	23836186	23837855
Segmental duplication event88	MsHSF46	MsHSF51	chr4.3	30991732	30994076	chr4.4	32552978	32555159
Segmental duplication event89	MsHSF5	MsHSF9	chr1.2	54664413	54665621	chr1.3	51302463	51303647
Segmental duplication event90	MsHSF5	MsHSF11	chr1.2	54664413	54665621	chr1.3	70669752	70671419
Segmental duplication event91	MsHSF5	MsHSF13	chr1.2	54664413	54665621	chr1.4	58394993	58396193
Segmental duplication event92	MsHSF5	MsHSF87	chr1.2	54664413	54665621	chr7.1	12337762	12346750
Segmental duplication event93	MsHSF5	MsHSF89	chr1.2	54664413	54665621	chr7.2	14288001	14300261
Segmental duplication event94	MsHSF5	MsHSF90	chr1.2	54664413	54665621	chr7.3	15394234	15396451
Segmental duplication event95	MsHSF5	MsHSF92	chr1.2	54664413	54665621	chr7.4	13679001	13681206
Segmental duplication event96	MsHSF54	MsHSF57	chr5.1	4238143	4239348	chr5.2	3806018	3807223
Segmental duplication event97	MsHSF54	MsHSF61	chr5.1	4238143	4239348	chr5.3	4227992	4229197
Segmental duplication event98	MsHSF54	MsHSF65	chr5.1	4238143	4239348	chr5.4	4925106	4926311
Segmental duplication event99	MsHSF55	MsHSF58	chr5.1	9692198	9694414	chr5.2	9587990	9590203
Segmental duplication event100	MsHSF55	MsHSF62	chr5.1	9692198	9694414	chr5.3	9771172	9773103
Segmental duplication event101	MsHSF55	MsHSF66	chr5.1	9692198	9694414	chr5.4	10594467	10602650
Segmental duplication event102	MsHSF55	MsHSF95	chr5.1	9692198	9694414	chr8.1	27164988	27169493
Segmental duplication event103	MsHSF55	MsHSF97	chr5.1	9692198	9694414	chr8.2	25831390	25835797
Segmental duplication event104	MsHSF55	MsHSF98	chr5.1	9692198	9694414	chr8.3	23968421	23972840
Segmental duplication event105	MsHSF55	MsHSF101	chr5.1	9692198	9694414	chr8.4	26635298	26639638
Segmental duplication event106	MsHSF56	MsHSF60	chr5.1	70548465	70549718	chr5.2	75725943	75727205
Segmental duplication event107	MsHSF56	MsHSF64	chr5.1	70548465	70549718	chr5.3	71945341	71946606
Segmental duplication event108	MsHSF56	MsHSF67	chr5.1	70548465	70549718	chr5.4	70232760	70234141
Segmental duplication event109	MsHSF57	MsHSF61	chr5.2	3806018	3807223	chr5.3	4227992	4229197
Segmental duplication event110	MsHSF57	MsHSF65	chr5.2	3806018	3807223	chr5.4	4925106	4926311
Segmental duplication event111	MsHSF58	MsHSF62	chr5.2	9587990	9590203	chr5.3	9771172	9773103
Segmental duplication event112	MsHSF58	MsHSF66	chr5.2	9587990	9590203	chr5.4	10594467	10602650
Segmental duplication event113	MsHSF58	MsHSF95	chr5.2	9587990	9590203	chr8.1	27164988	27169493
Segmental duplication event114	MsHSF58	MsHSF97	chr5.2	9587990	9590203	chr8.2	25831390	25835797
Segmental duplication event115	MsHSF58	MsHSF98	chr5.2	9587990	9590203	chr8.3	23968421	23972840
Segmental duplication event116	MsHSF58	MsHSF101	chr5.2	9587990	9590203	chr8.4	26635298	26639638
Segmental duplication event117	MsHSF6	MsHSF10	chr1.2	75570174	75571157	chr1.3	69715698	69716687
Segmental duplication event118	MsHSF6	MsHSF14	chr1.2	75570174	75571157	chr1.4	78626550	78627540
Segmental duplication event119	MsHSF6	MsHSF76	chr1.2	75570174	75571157	chr6.2	55114403	55115562
Segmental duplication event120	MsHSF6	MsHSF82	chr1.2	75570174	75571157	chr6.3	52909236	52910395
Segmental duplication event121	MsHSF6	MsHSF86	chr1.2	75570174	75571157	chr6.4	34113335	34114494
Segmental duplication event122	MsHSF60	MsHSF64	chr5.2	75725943	75727205	chr5.3	71945341	71946606
Segmental duplication event123	MsHSF60	MsHSF67	chr5.2	75725943	75727205	chr5.4	70232760	70234141
Segmental duplication event124	MsHSF61	MsHSF65	chr5.3	4227992	4229197	chr5.4	4925106	4926311
Segmental duplication event125	MsHSF62	MsHSF66	chr5.3	9771172	9773103	chr5.4	10594467	10602650
Segmental duplication event126	MsHSF62	MsHSF95	chr5.3	9771172	9773103	chr8.1	27164988	27169493
Segmental duplication event127	MsHSF62	MsHSF97	chr5.3	9771172	9773103	chr8.2	25831390	25835797
Segmental duplication event128	MsHSF62	MsHSF98	chr5.3	9771172	9773103	chr8.3	23968421	23972840
Segmental duplication event129	MsHSF62	MsHSF101	chr5.3	9771172	9773103	chr8.4	26635298	26639638
Segmental duplication event130	MsHSF64	MsHSF67	chr5.3	71945341	71946606	chr5.4	70232760	70234141
Segmental duplication event131	MsHSF66	MsHSF95	chr5.4	10594467	10602650	chr8.1	27164988	27169493
Segmental duplication event132	MsHSF66	MsHSF97	chr5.4	10594467	10602650	chr8.2	25831390	25835797
Segmental duplication event133	MsHSF66	MsHSF98	chr5.4	10594467	10602650	chr8.3	23968421	23972840
Segmental duplication event134	MsHSF66	MsHSF101	chr5.4	10594467	10602650	chr8.4	26635298	26639638
Segmental duplication event135	MsHSF68	MsHSF73	chr6.1	24564039	24566289	chr6.2	37838394	37840681
Segmental duplication event136	MsHSF68	MsHSF77	chr6.1	24564039	24566289	chr6.3	36909010	36911297
Segmental duplication event137	MsHSF68	MsHSF84	chr6.1	24564039	24566289	chr6.4	16648745	16650960
Segmental duplication event138	MsHSF69	MsHSF83	chr6.1	24572932	24574908	chr6.4	16627031	16628940
Segmental duplication event139	MsHSF7	MsHSF11	chr1.2	76550116	76551779	chr1.3	70669752	70671419
Segmental duplication event140	MsHSF7	MsHSF15	chr1.2	76550116	76551779	chr1.4	79551444	79553156
Segmental duplication event141	MsHSF7	MsHSF13	chr1.2	76550116	76551779	chr1.4	58394993	58396193
Segmental duplication event142	MsHSF73	MsHSF77	chr6.2	37838394	37840681	chr6.3	36909010	36911297
Segmental duplication event143	MsHSF76	MsHSF82	chr6.2	55114403	55115562	chr6.3	52909236	52910395
Segmental duplication event144	MsHSF76	MsHSF86	chr6.2	55114403	55115562	chr6.4	34113335	34114494
Segmental duplication event145	MsHSF77	MsHSF83	chr6.3	36909010	36911297	chr6.4	16627031	16628940
Segmental duplication event146	MsHSF79	MsHSF84	chr6.3	36950527	36952807	chr6.4	16648745	16650960
Segmental duplication event147	MsHSF8	MsHSF12	chr1.3	44215023	44217276	chr1.4	50359380	50361633
Segmental duplication event148	MsHSF82	MsHSF86	chr6.3	52909236	52910395	chr6.4	34113335	34114494
Segmental duplication event149	MsHSF87	MsHSF89	chr7.1	12337762	12346750	chr7.2	14288001	14300261
Segmental duplication event150	MsHSF87	MsHSF90	chr7.1	12337762	12346750	chr7.3	15394234	15396451
Segmental duplication event151	MsHSF87	MsHSF92	chr7.1	12337762	12346750	chr7.4	13679001	13681206
Segmental duplication event152	MsHSF88	MsHSF91	chr7.1	16183243	16184979	chr7.3	17787214	17788956
Segmental duplication event153	MsHSF88	MsHSF93	chr7.1	16183243	16184979	chr7.4	17608870	17610596
Segmental duplication event154	MsHSF89	MsHSF90	chr7.2	14288001	14300261	chr7.3	15394234	15396451
Segmental duplication event155	MsHSF89	MsHSF92	chr7.2	14288001	14300261	chr7.4	13679001	13681206
Segmental duplication event156	MsHSF9	MsHSF11	chr1.3	51302463	51303647	chr1.3	70669752	70671419
Segmental duplication event157	MsHSF9	MsHSF13	chr1.3	51302463	51303647	chr1.4	58394993	58396193
Segmental duplication event158	MsHSF9	MsHSF87	chr1.3	51302463	51303647	chr7.1	12337762	12346750
Segmental duplication event159	MsHSF9	MsHSF89	chr1.3	51302463	51303647	chr7.2	14288001	14300261
Segmental duplication event160	MsHSF9	MsHSF90	chr1.3	51302463	51303647	chr7.3	15394234	15396451
Segmental duplication event161	MsHSF9	MsHSF92	chr1.3	51302463	51303647	chr7.4	13679001	13681206
Segmental duplication event162	MsHSF90	MsHSF92	chr7.3	15394234	15396451	chr7.4	13679001	13681206
Segmental duplication event163	MsHSF91	MsHSF93	chr7.3	17787214	17788956	chr7.4	17608870	17610596
Segmental duplication event164	MsHSF94	MsHSF96	chr8.1	6048162	6050222	chr8.2	6520812	6522869
Segmental duplication event165	MsHSF94	MsHSF99	chr8.1	6048162	6050222	chr8.4	9015415	9017472
Segmental duplication event166	MsHSF95	MsHSF97	chr8.1	27164988	27169493	chr8.2	25831390	25835797
Segmental duplication event167	MsHSF95	MsHSF98	chr8.1	27164988	27169493	chr8.3	23968421	23972840
Segmental duplication event168	MsHSF95	MsHSF101	chr8.1	27164988	27169493	chr8.4	26635298	26639638
Segmental duplication event169	MsHSF96	MsHSF99	chr8.2	6520812	6522869	chr8.4	9015415	9017472
Segmental duplication event170	MsHSF97	MsHSF98	chr8.2	25831390	25835797	chr8.3	23968421	23972840
Segmental duplication event171	MsHSF97	MsHSF101	chr8.2	25831390	25835797	chr8.4	26635298	26639638
Segmental duplication event172	MsHSF98	MsHSF101	chr8.3	23968421	23972840	chr8.4	26635298	26639638
