# Supplementary material for: Characterization of the Heat Shock Transcription Factor Family in Medicago sativa L. and Its Potential Roles in Response to Abiotic Stresses
Source: Int J Mol Sci. 2023 Aug 11;24(16):12683. doi: 10.3390/ijms241612683 (PMC10454044; doi:10.3390/ijms241612683)
Supplement: Supplementary file 1 [file ijms-24-12683-s001.zip › Table S3.xlsx]

## Sheet: Sheet1
Table S3 Tandem duplication events involved in MsHSFs.
Duplication events	Gene name1	Gene name 2	Gene name 3	Gene name 4	Gene name 5	Chr for gene1	Left positon	Right position	Chr for gene2	Left positon	Right position	Chr for gene3	Left positon	Right position	Chr for gene4	Left positon	Right position	Chr for gene5	Left positon	Right position
Tandem duplication event1	MsHSF21	MsHSF22				chr2.3	3084334	3086356	chr2.3	3087812	3090547
Tandem duplication event2	MsHSF23	MsHSF24				chr2.3	68816734	68817708	chr2.3	68965280	68967152
Tandem duplication event3	MsHSF51	MsHSF52	MsHSF53			chr4.4	32552978	32555159	chr4.4	32564463	32566644	chr4.4	32578622	32580803
Tandem duplication event4	MsHSF68	MsHSF69	MsHSF70	MsHSF71		chr6.1	24564039	24566289	chr6.1	24572932	24574908	chr6.1	24590934	24592848	chr6.1	24626677	24628933
Tandem duplication event5	MsHSF73	MsHSF74	MsHSF75			chr6.2	37838394	37840681	chr6.2	37852586	37854503	chr6.2	37891892	37897203
Tandem duplication event6	MsHSF77	MsHSF78	MsHSF79	MsHSF80	MsHSF81	chr6.3	36909010	36911297	chr6.3	36932369	36934439	chr6.3	36950527	36952807	chr6.3	36994105	36996079	chr6.3	37053440	37055696
Tandem duplication event7	MsHSF83	MsHSF84	MsHSF85			chr6.4	16627031	16628940	chr6.4	16648745	16650960	chr6.4	16658343	16660257
Tandem duplication event8	MsHSF99	MsHSF100				chr8.4	9015415	9017472	chr8.4	9044302	9046006
