# Supplementary material for: Characterization of the Heat Shock Transcription Factor Family in Medicago sativa L. and Its Potential Roles in Response to Abiotic Stresses
Source: Int J Mol Sci. 2023 Aug 11;24(16):12683. doi: 10.3390/ijms241612683 (PMC10454044; doi:10.3390/ijms241612683)
Supplement: Supplementary file 1 [file ijms-24-12683-s001.zip › Table S4.xlsx]

## Sheet: Sheet1
Table S4 The expression of MsHSFs in different tissues.
Gene Name	Gene ID	Elongated Stem	Flower	Leaf	Nodule	Pre-Elongated Stem	Root
MSHSF1	MS.gene47348	4.2698	7.02876	18.8025	1.68327	6.34011	2.39409
MSHSF2	MS.gene49374	0.158009	0.177097	0.504637	1.38551	1.06118	0.426502
MSHSF3	MS.gene006320	3.12088	4.30548	7.22302	1.91601	3.882	0.139014
MSHSF4	MS.gene37701	0	0	0.251981	0	0	0
MSHSF5	MS.gene50549	0.288522	0	0	0.15483	0	0
MSHSF6	MS.gene34469	5.94957	11.8955	14.9901	1.12097	5.52649	1.6677
MSHSF7	MS.gene34387	0	0	0	0	0	0
MSHSF8	MS.gene034932	4.55754	12.4504	27.412	4.93519	8.1544	5.11068
MSHSF9	MS.gene036186	0	0	0	0.81116	0	0.143252
MSHSF10	MS.gene49062	0.676419	0.606942	0.562324	0.821697	0.467302	0.452522
MSHSF11	MS.gene006403	0	0	0	0	0	0
MSHSF12	MS.gene72412	2.16926	3.14254	10.3195	1.88876	4.28612	2.53819
MSHSF13	MS.gene39940	0	0	0	0	0.436058	0
MSHSF14	MS.gene41406	0	0	0	0	0	0
MSHSF15	MS.gene070958	0	0	0	0	0	0
MSHSF16	MS.gene069887	0	0	0	0.14852	0	0
MSHSF17	MS.gene002630	0	0	0	0	0	0
MSHSF18	MS.gene36373	0.501004	0.833378	0.105739	0.526152	0.179815	0.52434
MSHSF19	MS.gene001530	0	0	0	0	0	0
MSHSF20	MS.gene01615	0	0	0	0	0	0
MSHSF21	MS.gene76552	14.3593	13.5568	12.7492	17.4725	10.3806	16.6453
MSHSF22	MS.gene76553	8.07407	8.22837	12.4045	8.69402	7.2212	11.9501
MSHSF23	MS.gene004307	0	0	0	0	0	0
MSHSF24	MS.gene03101	0	0	0	0	0	0
MSHSF25	MS.gene85167	0.240392	0.164635	0.310505	0.345799	0.0896226	0.434701
MSHSF26	MS.gene004306	0	0	0	0	0	0
MSHSF27	MS.gene32806	1.09664	9.5058	3.78364	1.46245	1.71357	1.20329
MSHSF28	MS.gene38358	0.671576	0.367228	0	0	0.590873	0.519419
MSHSF29	MS.gene015008	0	0.200023	0	0	0	0
MSHSF30	MS.gene38707	0	0.171536	0	0	0	0
MSHSF31	MS.gene066508	0	0	0	0	0	0
MSHSF32	MS.gene012969	0	0.204849	0	0	0	0.113298
MSHSF33	MS.gene37417	13.5292	84.4339	28.4278	11.5832	9.30833	10.7996
MSHSF34	MS.gene015638	0.682859	2.078	1.86096	1.22358	0.977229	2.46344
MSHSF35	MS.gene27848	0	0	0	0	0	0
MSHSF36	MS.gene09269	0	0	0	0	0	0
MSHSF37	MS.gene31937	0	0	0.388669	0.941787	0	2.82972
MSHSF38	MS.gene006573	0.102209	0	0.166797	0.534691	0.144258	0
MSHSF39	MS.gene62673	1.08271	0.908427	1.14036	0.591382	0.200446	2.24295
MSHSF40	MS.gene08822	0	0	0	0	0	0
MSHSF41	MS.gene39449	0	0	0	0	0	0
MSHSF42	MS.gene95836	0	0	0	0	0	0.133131
MSHSF43	MS.gene065968	0	0	0.215999	0	0.185488	0.105125
MSHSF44	MS.gene023483	0.937705	1.33405	1.03814	0.63123	1.42143	0.567932
MSHSF45	MS.gene052478	0	0	0	0	0	0
MSHSF46	MS.gene031737	13.366	13.4143	19.114	19.2956	18.962	10.2522
MSHSF47	MS.gene058589	1.55213	1.4551	1.3949	1.9966	5.91205	1.08842
MSHSF48	MS.gene023615	0.253177	0.349233	0	0	0	0
MSHSF49	MS.gene08977	0.941719	1.52309	1.20478	1.28354	0.611197	2.46711
MSHSF50	MS.gene33789	0.225179	0	0	0	0	1.22255
MSHSF51	MS.gene065779	0	0	0	0.109698	0	0
MSHSF52	MS.gene065778	0	0	0	0	0	0
MSHSF53	MS.gene006572	0	0	0	0	0	0
MSHSF54	MS.gene015551	0	0	0	0	0	0
MSHSF55	MS.gene015144	5.67469	10.1129	87.1916	0.611429	23.3401	21.9572
MSHSF56	MS.gene016952	1.88669	1.12275	0	4.54781	0	4.08816
MSHSF57	MS.gene050384	0	0	0	0	0	0
MSHSF58	MS.gene041094	0	0	0.301498	0	0	0.146737
MSHSF59	MS.gene050386	1.22119	1.75839	2.10837	2.37686	1.77945	2.00082
MSHSF60	MS.gene47664	1.02097	0	0	1.9633	0	1.12199
MSHSF61	MS.gene072808	0	0	0	0	0	0
MSHSF62	MS.gene047640	0.175317	0.432466	1.74367	0	0.765262	0.586947
MSHSF63	MS.gene78932	0.100381	0	0	0.175041	0	0.0951879
MSHSF64	MS.gene70849	1.01017	0.537161	0	2.42867	0	1.85537
MSHSF65	MS.gene019282	0	0	0	0	0	0
MSHSF66	MS.gene010367	19.3873	35.2183	342.496	13.2468	73.5415	114.909
MSHSF67	MS.gene038168	0.402579	0	0	2.08073	0	1.39639
MSHSF68	MS.gene054313	0	0	0	0	0	0
MSHSF69	MS.gene054312	0	0	0	0	0	0
MSHSF70	MS.gene054311	0	0	0	0	0	0.163307
MSHSF71	MS.gene054310	0	0	0	0	0	0
MSHSF72	MS.gene052458	1.37456	2.62955	1.24658	1.27027	2.55237	0.360124
MSHSF73	MS.gene03506	0	0	0	0	0	0
MSHSF74	MS.gene03507	0	0	0	0	0	0
MSHSF75	MS.gene03509	0	0	0	0	0	0
MSHSF76	MS.gene98248	14.0971	44.3288	37.5098	31.334	32.1178	23.2764
MSHSF77	MS.gene80513	0	0	0	0	0	0
MSHSF78	MS.gene80509	0.149181	0	0	0	0	0
MSHSF79	MS.gene80508	0	0	0	0	0	0
MSHSF80	MS.gene80507	0	0	0	0	0	0
MSHSF81	MS.gene80504	0	0	0	0	0	0
MSHSF82	MS.gene84114	3.4142	10.0037	12.6841	10.5681	6.57788	7.60886
MSHSF83	MS.gene42038	0	0	0	0	0	0
MSHSF84	MS.gene42037	0	0	0	0	0	0
MSHSF85	MS.gene42036	0	0	0	0	0	0
MSHSF86	MS.gene000756	1.80167	5.79334	4.4734	5.69	3.44019	2.27797
MSHSF87	MS.gene018149	0	0	2.04583	0.350083	0	0.0973998
MSHSF88	MS.gene42537	0	0.258834	0.352128	2.48814	0.913636	6.39478
MSHSF89	MS.gene43382	0	0	0.142557	0	0	0.0828365
MSHSF90	MS.gene054891	0	0	0	0	0	0.152482
MSHSF91	MS.gene017872	0	0.326533	2.14606	6.16182	0.637316	27.6298
MSHSF92	MS.gene020288	3.50389	4.78661	29.1525	8.04433	2.35368	18.7435
MSHSF93	MS.gene39054	0	0	0	0	0	0
MSHSF94	MS.gene012268	0	1.11212	0.20321	0	0	0.200285
MSHSF95	MS.gene011821	0.340986	0	0	0	0	0
MSHSF96	MS.gene051856	0	0	0.203692	0	0	0
MSHSF97	MS.gene56773	0.509658	0	0.614185	0.192849	2.83669	0.982343
MSHSF98	MS.gene90514	0.170493	0	0	0	0	0
MSHSF99	MS.gene57572	0	0	0	0	0	0
MSHSF100	MS.gene57604	0	0.21163	0	0	0	0.298147
MSHSF101	MS.gene99195	1.17582	0	0.967375	0.430938	4.95591	3.42539
MSHSF102	MS.gene065776	0	0	0	0	0	0
MSHSF103	MS.gene065780	0	0	0	0	0	0
MSHSF104	MS.gene90989	5.76956	12.0217	12.3972	10.9064	10.7936	7.77196
