# Supplementary material for: Characterization of the Heat Shock Transcription Factor Family in Medicago sativa L. and Its Potential Roles in Response to Abiotic Stresses
Source: Int J Mol Sci. 2023 Aug 11;24(16):12683. doi: 10.3390/ijms241612683 (PMC10454044; doi:10.3390/ijms241612683)
Supplement: Supplementary file 1 [file ijms-24-12683-s001.zip › Table S5.xlsx]

## Sheet: Sheet1
Table S5 Candidate MsHSF genes under abiotic stress.
Candidate MsHSF genes under drought stress
Gene name	Gene ID	CK	M1	M2	M3	M4	M5	M1vsCK log2FoldChange	M1vsCK pvalue	M2vsCK log2FoldChange	M2vsCK pvalue	M3vsCK log2FoldChange	M3vsCK pvalue	M4vsCK log2FoldChange	M4vsCK pvalue	M5vsCK log2FoldChange	M5vsCK pvalue
MSHSF3	MS.gene006320	0.232358	0.857023	2.42445	2.47159	5.64952	10.1939	1.42697	0.737218	2.77938	0.0690527	2.80181	0.0457918	3.93513	0.0010783	4.76193	2.71841e-05
MSHSF6	MS.gene34469	0	0.669406	0.778067	0.880434	1.00549	4.55852	3.03648	0.285226	3.11908	0.290095	3.17658	0.309938	3.25578	0.306084	5.49695	0.000667693
MSHSF10	MS.gene49062	0	1.33066	3.23867	1.20201	3.21379	6.16873	3.94386	0.0821287	5.09999	0.00438158	3.60281	0.218983	4.95661	0.00401985	5.89907	5.20493e-05
MSHSF12	MS.gene72412	0.613693	0.586716	2.64158	1.57519	3.79965	9.42321	0.0693504	1	2.14421	0.0714721	1.44113	0.262316	2.5917	0.0123024	3.89575	0.000170729
MSHSF14	MS.gene41406	0	0.659626	0.317612	0.456065	1.16504	2.36811	3.02339	0.280533	NA	NA	2.55299	0.577343	3.57142	0.12961	4.57571	0.0490519
MSHSF27	MS.gene32806	1.66196	3.67588	5.90508	4.52893	25.6362	26.9243	1.0852	0.264578	1.75692	0.0625525	1.43317	0.283482	3.87388	4.27798e-05	3.88418	1.4427e-06
MSHSF29	MS.gene015008	0.93496	1.04908	1.78995	1.96346	7.98542	9.25007	0.225311	1	1.00288	0.453774	1.10235	0.355299	3.06478	0.00357426	3.25897	0.000163493
MSHSF31	MS.gene066508	0	0	0	0.346345	1.77427	1.41338	NA	NA	NA	NA	NA	NA	4.10532	0.0428571	3.82404	0.0797682
MSHSF33	MS.gene37417	4.85158	24.6513	25.9196	28.857	112.988	152.343	2.3284	0.00636403	2.38506	0.00119514	2.57883	0.00354082	4.54113	6.21872e-07	4.91504	8.03248e-12
MSHSF38	MS.gene006573	0	0	0.602233	2.53009	0.32329	0.38036	NA	NA	3.45228	0.138291	5.44031	0.00802185	2.6884	0.500397	2.67138	0.509613
MSHSF46	MS.gene031737	3.48346	3.52187	5.207	5.30506	6.43783	10.5139	0.056228	1	0.624456	0.44632	0.635317	0.352489	0.931766	0.222169	1.58633	0.0141039
MSHSF55	MS.gene015144	1.70788	7.48241	7.23481	3.91335	4.12283	5.62958	2.45481	0.0274371	2.28312	0.130807	1.54144	0.195295	1.46032	0.295227	2.02124	0.0616306
MSHSF58	MS.gene041094	4.69843	16.6592	26.2252	8.8129	9.45543	17.0952	1.8889	0.00981145	2.54196	0.000968862	0.941341	0.263232	1.02278	0.227851	1.90183	0.0112758
MSHSF59	MS.gene050386	1.37739	10.4406	7.5165	16.83	17.4127	22.1564	2.71346	0.00248463	2.27806	0.0147206	3.41224	8.60462e-05	3.50167	0.00150918	3.78587	0.000350543
MSHSF66	MS.gene010367	11.9836	40.3384	71.6127	31.2962	21.2372	31.3824	1.89439	0.00332579	2.69956	0.00140775	1.48404	0.0520424	0.877445	0.24313	1.47912	0.0411453
MSHSF76	MS.gene98248	10.6204	25.8603	34.207	17.647	23.7922	29.258	1.43736	0.0541653	1.80653	0.0105396	0.840068	0.268183	1.24967	0.0710404	1.56982	0.0197194
MSHSF82	MS.gene84114	9.57356	23.0811	33.3916	13.6272	28.0727	26.6819	1.45076	0.0409371	1.95043	0.0102965	0.638528	0.454115	1.65754	0.0232994	1.6047	0.0314514
MSHSF86	MS.gene000756	3.13294	6.29221	8.97178	6.06985	12.1852	6.34662	1.05955	0.198919	1.52807	0.0753349	1.00531	0.23529	1.94792	0.0213404	1.03708	0.17613
MSHSF89	MS.gene43382	0.495705	3.83057	1.6917	1.31562	1.5157	0.600679	2.94772	0.029697	1.83691	0.0957753	1.51936	0.226998	1.7015	0.22756	0.361106	1
MSHSF91	MS.gene017872	0	1.70756	7.0296	2.15706	4.52038	0.310174	3.93596	0.079211	5.80223	0.0101991	4.06701	0.056836	4.98248	0.0235794	NA	NA
MSHSF92	MS.gene020288	2.0653	33.5513	26.7682	21.5706	33.1154	28.8654	4.05443	8.12316e-06	3.73446	1.8181e-05	3.43597	0.000383537	4.04405	5.24064e-06	3.82786	4.03084e-07
Candidate MsHSF genes under salt stress
Gene name	Gene ID	CK	S1	S2	S3	S4	S5	S6	S1vsCK log2FoldChange	S1vsCK pvalue	S2vsCK log2FoldChange	S2vsCK pvalue	S3vsCK log2FoldChange	S3vsCK pvalue	S4vsCK log2FoldChange	S4vsCK pvalue	S5vsCK log2FoldChange	S5vsCK pvalue	S6vsCK log2FoldChange	S6vsCK pvalue
MSHSF1	MS.gene47348	0.958332	2.63023	2.4638	3.22443	6.49254	8.2144	13.6363	1.23006	0.251725	1.18861	0.206742	1.62036	0.120066	2.56921	0.00183515	2.86486	0.000292783	3.57491	3.60505e-06
MSHSF3	MS.gene006320	0.232358	0.706501	0.722421	2.8654	5.69179	6.14136	9.12842	1.06836	0.625432	0.924755	1	3.0014	0.0666444	3.96987	0.00110399	4.05171	0.000270975	4.59069	0.000112876
MSHSF6	MS.gene34469	0	0	1.08008	0.441991	1.93285	2.91556	4.64929	NA	NA	3.41489	0.306248	2.55422	0.573131	4.40422	0.0300551	4.94434	0.0151695	5.47349	0.00101624
MSHSF10	MS.gene49062	0	0.698342	1.58241	1.11242	1.98753	6.06705	11.8202	3.05124	0.413417	4.0243	0.0459257	3.54462	0.137724	4.42011	0.0260274	5.92912	5.78011e-05	6.79258	2.84542e-07
MSHSF12	MS.gene72412	0.613693	2.50292	1.86734	1.36849	1.83484	4.29959	5.87176	2.0104	0.0797575	1.48777	0.251031	1.26652	0.319763	1.63281	0.175384	2.80293	0.00537116	3.22592	0.00140192
MSHSF14	MS.gene41406	0	0	1.2693	1.33143	1.12522	2.23319	3.56035	NA	NA	3.76533	0.0799957	3.80799	0.113572	3.56535	0.20863	4.5548	0.0372039	5.07746	0.00215994
MSHSF18	MS.gene36373	0.174197	0.177285	0.350648	0.189939	0.275502	0.765267	1.33325	-0.192789	1	0.53272	1	0.020132	1	0.446193	1	1.78065	0.202423	2.48102	0.042169
MSHSF22	MS.gene76553	6.53335	4.73124	7.18071	4.99177	8.90068	16.5424	7.62223	-0.418099	0.509479	0.202017	0.883829	-0.250546	0.79779	0.549128	0.479739	1.4138	0.0194957	0.294576	0.752451
MSHSF27	MS.gene32806	1.66196	4.68898	4.09003	9.6138	9.40906	19.0163	20.6908	1.37831	0.1083	1.26571	0.285311	2.48903	0.00504848	2.45777	0.0153081	3.42284	6.52285e-06	3.51279	2.53279e-06
MSHSF29	MS.gene015008	0.93496	1.14107	3.00472	3.38937	1.7857	6.18358	5.075	0.282486	1	1.59775	0.115412	1.88288	0.0844533	1.00085	0.525404	2.7174	0.0016504	2.40867	0.0102455
MSHSF33	MS.gene37417	4.85158	20.8486	32.2635	53.5517	47.6842	92.0262	135.826	2.03638	0.000900566	2.70063	0.000188361	3.48106	2.40414e-06	3.30747	8.32686e-05	4.22368	3.5432e-11	4.76054	4.31062e-12
MSHSF43	MS.gene065968	0.724752	1.06805	0.917531	2.0414	1.53395	0	3.48049	0.637599	1	0.457017	0.784283	1.58048	0.212506	1.1796	0.318624	-3.22418	0.283038	2.30104	0.0370902
MSHSF46	MS.gene031737	3.48346	3.17869	4.08743	8.58223	6.71628	7.55011	9.74073	-0.128542	1	0.211172	0.774304	1.34071	0.0405639	0.992899	0.151048	1.13534	0.0808001	1.49623	0.021682
MSHSF50	MS.gene33789	0.355989	1.00375	2.79455	2.0313	4.383	0	0	1.07473	0.655377	2.33908	0.123535	1.98895	0.327385	3.08493	0.0261407	NA	NA	NA	NA
MSHSF55	MS.gene015144	1.70788	4.01722	7.1506	12.5785	7.0419	1.90955	7.67039	1.47835	0.341679	2.24876	0.079645	3.12045	0.0118562	2.34729	0.0432713	0.481214	0.861628	2.39596	0.0752418
MSHSF58	MS.gene041094	4.69843	11.0223	17.4743	24.6389	17.6627	9.09837	12.222	1.24514	0.110381	1.91428	0.00874485	2.43849	0.0115257	1.99017	0.0291349	1.01881	0.197487	1.43083	0.0573663
MSHSF59	MS.gene050386	1.37739	8.15813	8.57082	13.3746	22.4739	22.3616	28.3057	2.32937	0.0077484	2.43876	0.00619267	3.11095	0.000523797	3.82826	1.40042e-06	3.80032	1.10526e-05	4.10955	7.65632e-08
MSHSF62	MS.gene047640	10.1117	6.01896	42.3703	18.6634	16.7133	9.78257	28.7267	-0.622011	0.463526	2.18995	0.0122319	1.0766	0.184752	0.916476	0.271332	0.157193	0.919249	1.64983	0.0528936
MSHSF66	MS.gene010367	11.9836	19.7958	41.5258	50.7909	35.8926	18.9451	32.8642	0.810121	0.217307	1.89006	0.00788981	2.21819	0.00370508	1.72496	0.0213453	0.806876	0.242434	1.56082	0.0209058
MSHSF76	MS.gene98248	10.6204	18.2879	33.2735	31.4314	27.131	28.9569	53.6494	0.884525	0.175821	1.73572	0.0237779	1.71314	0.015944	1.50327	0.047779	1.60943	0.0125936	2.45867	0.000124932
MSHSF82	MS.gene84114	9.57356	14.3453	35.2142	29.1123	25.798	21.6241	44.996	0.695847	0.387435	1.9944	0.0128345	1.78716	0.0130272	1.60311	0.0415157	1.36012	0.0443142	2.37988	0.000454271
MSHSF86	MS.gene000756	3.13294	2.93704	8.50703	9.37738	8.47596	5.46085	11.6248	-0.0622961	1	1.41637	0.0837647	1.62502	0.0502497	1.50794	0.0645563	0.83281	0.313441	1.91605	0.00744712
MSHSF89	MS.gene43382	0.495705	3.4438	3.37317	6.01304	2.38313	2.13079	0.834717	2.78457	0.00976162	2.79523	0.0199166	3.63845	0.00319321	2.33114	0.034697	2.17661	0.0360328	0.757791	0.773415
MSHSF91	MS.gene017872	0	0	4.68563	5.47101	5.41351	1.78574	1.10507	NA	NA	5.1268	0.00779379	5.41905	0.000827401	5.42449	0.00115017	3.8202	0.0755689	3.19141	0.283249
MSHSF92	MS.gene020288	2.0653	36.9953	61.5685	60.3913	43.6738	25.254	25.3728	4.17142	5.43905e-10	4.91905	6.87559e-08	4.94308	4.05463e-08	4.45027	3.23015e-05	3.66983	7.95363e-07	3.65467	1.2393e-06
MSHSF101	MS.gene99195	0	0	1.86346	3.0189	0.558945	0	0	NA	NA	4.02436	0.0460137	4.67131	0.0185561	2.61124	0.503669	NA	NA	NA	NA
MSHSF104	MS.gene90989	7.74648	7.95005	12.2836	14.8107	12.3735	12.8293	20.3072	0.109803	0.939098	0.722405	0.263972	1.05957	0.100631	0.798456	0.219121	0.840163	0.195349	1.46977	0.0148502
Candidate MsHSF genes under cold stress
Gene name	Gene ID	CK	C1	C2	C3	C4	C1vsCK log2FoldChange	C1vsCK pvalue	C2vsCK log2FoldChange	C2vsCK pvalue	C3vsCK log2FoldChange	C3vsCK pvalue	C4vsCK log2FoldChange	C4vsCK pvalue
MSHSF1	MS.gene47348	0.1413	0.699452	0.841079	2.20269	2.70564	1.6931	0.404137	2.02143	0.265323	3.36345	0.00909601	3.61551	0.00597531
MSHSF6	MS.gene34469	1.74707	0.443001	0.356889	0	0.514267	-1.73754	0.232041	-2.15042	0.164599	-4.10912	0.0429522	-1.44281	0.356688
MSHSF12	MS.gene72412	0.320773	0.275025	0.422819	2.6846	1.42238	-0.276245	1	0.124512	1	2.68492	0.0139837	1.79727	0.280963
MSHSF22	MS.gene76553	1.76386	2.04498	0	0.626921	2.84756	0.198529	1	-4.27881	0.0294833	-1.20874	0.427739	0.751866	0.520269
MSHSF27	MS.gene32806	0.192716	0.382745	0.497977	1.45433	4.16213	0.527417	1	0.849343	1	2.37871	0.11335	3.72752	0.0068425
MSHSF33	MS.gene37417	1.35417	1.51359	1.07795	4.39489	17.5914	0.112022	1	-0.435294	0.802635	1.66487	0.0572353	3.5764	9.22235e-06
MSHSF51	MS.gene065779	0	1.99594	0.164729	0.703363	0.523726	5.0539	0.0315516	NA	NA	3.5608	0.178849	2.94921	0.437284
MSHSF58	MS.gene041094	0	2.51528	5.24212	1.32578	1.45701	4.65735	0.016835	5.49442	0.000641398	3.75438	0.139884	3.80798	0.219706
MSHSF82	MS.gene84114	6.329	0.612067	2.17829	9.53859	13.2766	-3.17485	0.00112151	-1.45915	0.087521	0.696805	0.363994	1.10908	0.1421
MSHSF86	MS.gene000756	4.62143	0.638029	1.13494	1.68322	5.23759	-2.70985	0.0038502	-1.94937	0.0461498	-1.31105	0.13169	0.242545	0.849351
MSHSF104	MS.gene90989	2.15108	1.24362	1.13494	5.77569	9.1371	-0.734441	0.504439	-0.882169	0.477993	1.48894	0.0619345	2.0609	0.0145097
