# Supplementary material for: Characterization of the Heat Shock Transcription Factor Family in Medicago sativa L. and Its Potential Roles in Response to Abiotic Stresses
Source: Int J Mol Sci. 2023 Aug 11;24(16):12683. doi: 10.3390/ijms241612683 (PMC10454044; doi:10.3390/ijms241612683)
Supplement: Supplementary file 1 [file ijms-24-12683-s001.zip › Table S6.xlsx]

## Sheet: Sheet1
Table S6 Primers of MsHSF genes used for qRT-PCR.
Gene name	Forward primer (5`- 3`)	Reverse primer (5`- 3`)
MsHSF6	TCATCGTTTGGAACCCTA	CCGTCGCTGAATATCACA
MsHSF27	CCTCGTTACTTCAAACAC	CTTCAAGACCATACTCCC
MsHSF33	TTTACCTCGTTACTTCAAAC	TTCAATACAAGCACCACC
MsActin	CAAAAGATGGCAGATGCTGAGGAT	CATGCACCAGTATGACGAGGTCG
