# Supplementary material for: Characterization of the Heat Shock Transcription Factor Family in Medicago sativa L. and Its Potential Roles in Response to Abiotic Stresses
Source: Int J Mol Sci. 2023 Aug 11;24(16):12683. doi: 10.3390/ijms241612683 (PMC10454044; doi:10.3390/ijms241612683)
Supplement: Supplementary file 1 [file ijms-24-12683-s001.zip › Table S7.xlsx]

## Sheet: Sheet1
Table S7 Genes co-expressed with MsHSFs.
Genes co-expressed with MsHSF6
Gene ID	Correlation Coefficient	Gene Annotation
MS.gene011048	-0.995061	P51430.3 RecName: Full=40S ribosomal protein S6-2; AltName: Full=Protein EMBRYO DEFECTIVE 3010 && PF01092:Ribosomal protein S6e
MS.gene073795	-0.991784	Q9SF40.1 RecName: Full=60S ribosomal protein L4-1; Short=L1 && PF14374:60S ribosomal protein L4 C-terminal domain|PF00573:Ribosomal protein L4/L1 family
MS.gene027716	-0.988814
MS.gene030985	-0.988769	P42054.2 RecName: Full=Outer plastidial membrane protein porin; AltName: Full=Voltage-dependent anion-selective channel protein; Short=VDAC && PF01459:Eukaryotic porin
MS.gene048551	-0.984464	F4JTP5.1 RecName: Full=Serine/threonine-protein kinase STY46; AltName: Full=Serine/threonine/tyrosine-protein kinase 46 && PF07714:Protein tyrosine kinase
MS.gene52329	-0.982904	Q9S7I6.1 RecName: Full=LRR receptor-like serine/threonine-protein kinase RPK2; AltName: Full=Protein TOADSTOOL 2; AltName: Full=Receptor-like protein kinase 2; Flags: Precursor && PF00069:Protein kinase domain|PF08263:Leucine rich repeat N-terminal domain
MS.gene023154	-0.982705	O74828.1 RecName: Full=Pre-rRNA-processing protein esf1 && PF08159:NUC153 domain
MS.gene72401	-0.982214
MS.gene93354	-0.980863	PF11523:Protein of unknown function (DUF3223)
MS.gene018536	-0.9802
MS.gene007588	0.980449	Q9SCP9.1 RecName: Full=Vacuolar protein-sorting-associated protein 37 homolog 1; Short=AtVPS37-1; AltName: Full=ESCRT-I complex subunit VPS37 homolog 1 && PF07200:Modifier of rudimentary (Mod(r)) protein
MS.gene010104	0.980567	Q94CE3.1 RecName: Full=Beta carbonic anhydrase 5, chloroplastic; Short=AtbCA5; Short=AtbetaCA5; AltName: Full=Beta carbonate dehydratase 5; Flags: Precursor && PF00484:Carbonic anhydrase
MS.gene020903	0.980848	O44424.2 RecName: Full=Protein DGCR14 homolog; AltName: Full=Protein Es2; AltName: Full=dEs2 && PF09751:Nuclear protein Es2
MS.gene90607	0.981085	Q07202.1 RecName: Full=Cold and drought-regulated protein CORA [Medicago sativa] && PF07172:Glycine rich protein family
MS.gene48578	0.981389	Q940Z5.1 RecName: Full=Phenolic glucoside malonyltransferase 1 && PF02458:Transferase family
MS.gene029948	0.981401	Q9FHM7.1 RecName: Full=Hypersensitive-induced response protein 4; Short=AtHIR4 && PF01145:SPFH domain / Band 7 family
MS.gene46365	0.981723	Q6LA43.2 RecName: Full=Two-component response regulator-like APRR2; AltName: Full=Pseudo-response regulator 2; AltName: Full=TOC2 protein && PF00249:Myb-like DNA-binding domain|PF00072:Response regulator receiver domain
MS.gene037731	0.981821	Q40392.1 RecName: Full=TMV resistance protein N && PF00931:NB-ARC domain|PF01582:TIR domain
MS.gene034104	0.982069	Q9LVC8.1 RecName: Full=2-methoxy-6-polyprenyl-1,4-benzoquinol methylase, mitochondrial; AltName: Full=Ubiquinone biosynthesis methyltransferase COQ5; Flags: Precursor && PF01209:ubiE/COQ5 methyltransferase family
MS.gene059857	0.982492	F4IEM5.1 RecName: Full=LanC-like protein GCR2; AltName: Full=G-protein coupled receptor 2 && PF05147:Lanthionine synthetase C-like protein
MS.gene75883	0.982551	PF04782:Protein of unknown function (DUF632)|PF04783:Protein of unknown function (DUF630)
MS.gene002443	0.982656	Q8GUK7.1 RecName: Full=E3 ubiquitin-protein ligase RMA3; AltName: Full=Protein RING membrane-anchor 3 && PF00097:Zinc finger, C3HC4 type (RING finger)
MS.gene037926	0.98271	O04104.1 RecName: Full=Uricase-2 isozyme 2; AltName: Full=Nodulin 35; Short=N-35; AltName: Full=Non-symbiotic uricase; AltName: Full=Urate oxidase; AltName: Full=Uricase II isozyme 2 && PF01014:Uricase
MS.gene71944	0.98291
MS.gene055445	0.982975	Q9ZQR4.2 RecName: Full=DUF21 domain-containing protein At2g14520; AltName: Full=CBS domain-containing protein CBSDUF3 && PF01595:Domain of unknown function DUF21
MS.gene89658	0.983172	Q9FYB5.2 RecName: Full=Chaperone protein dnaJ 11, chloroplastic; Short=AtDjC11; Short=AtJ11; Flags: Precursor && PF00226:DnaJ domain
MS.gene75084	0.983568	PF13456:Reverse transcriptase-like
MS.gene68617	0.983948	Q5W274.1 RecName: Full=Pleiotropic drug resistance protein 3; AltName: Full=NtPDR3 && PF01061:ABC-2 type transporter|PF08370:Plant PDR ABC transporter associated|PF00005:ABC transporter|PF14510:ABC-transporter extracellular N-terminal
MS.gene80067	0.984112	PF13419:Haloacid dehalogenase-like hydrolase
MS.gene049152	0.984148	Q9LS46.1 RecName: Full=Aluminum-activated malate transporter 9; Short=AtALMT9 && PF11744:Aluminium activated malate transporter
MS.gene034057	0.98448
MS.gene03090	0.984828	Q8LFP7.2 RecName: Full=Aquaporin NIP1-2; AltName: Full=NOD26-like intrinsic protein 1-2; Short=AtNIP1;2; AltName: Full=Nodulin-26-like major intrinsic protein 2; Short=NodLikeMip2; Short=Protein NLM2; Contains: RecName: Full=Aquaporin NIP1-2, N-terminally processed && PF00230:Major intrinsic protein
MS.gene46643	0.985216	Q9XIP8.1 RecName: Full=Protein CDI; AltName: Full=Protein CADMIUM INDUCED && -
MS.gene26449	0.985288	Q9LDD8.1 RecName: Full=Methylcrotonoyl-CoA carboxylase beta chain, mitochondrial; Short=MCCase subunit beta; AltName: Full=3-methylcrotonyl-CoA carboxylase 2; AltName: Full=3-methylcrotonyl-CoA:carbon dioxide ligase subunit beta; Flags: Precursor && PF01039:Carboxyl transferase domain
MS.gene009842	0.98529	O80875.1 RecName: Full=Protein SMAX1-LIKE 7; Short=AtSMXL7; AltName: Full=Protein D53-like 1; Short=AtD53-like 1; AltName: Full=Protein D53-like SMXL 7 && PF00388:Phosphatidylinositol-specific phospholipase C, X domain|PF09279:Phosphoinositide-specific phospholipase C, efhand-like|PF00168:C2 domain|PF00387:Phosphatidylinositol-specific phospholipase C, Y domain|PF07724:AAA domain (Cdc48 subfamily)
MS.gene44869	0.986464	A7LXU3.1 RecName: Full=Beta-glucosidase BoGH3B; AltName: Full=Glycosyl hydrolase family protein 3B; Short=BoGH3B; Flags: Precursor && PF01915:Glycosyl hydrolase family 3 C-terminal domain|PF00933:Glycosyl hydrolase family 3 N terminal domain
MS.gene012262	0.986619	Q9SLD2.2 RecName: Full=Diacylglycerol O-acyltransferase 1 && PF03062:MBOAT, membrane-bound O-acyltransferase family
MS.gene96596	0.986744	Q7SZN2.1 RecName: Full=E3 ubiquitin-protein ligase RNF170; AltName: Full=RING finger protein 170 && PF06803:Protein of unknown function (DUF1232)|PF13920:Zinc finger, C3HC4 type (RING finger)
MS.gene94252	0.98697
MS.gene069199	0.986992	Q9M2C9.1 RecName: Full=F-box/kelch-repeat protein SKIP4; AltName: Full=SKP1-interacting partner 4 && PF01344:Kelch motif
MS.gene004312	0.987591	P43603.3 RecName: Full=LAS seventeen-binding protein 3; Short=LAS17-binding protein 3 >A7A261.2 RecName: Full=LAS seventeen-binding protein 3; Short=LAS17-binding protein 3 && PF04366:Las17-binding protein actin regulator|PF01363:FYVE zinc finger
MS.gene022563	0.988292	PF07797:Protein of unknown function (DUF1639)
MS.gene034079	0.988424	P04146.3 RecName: Full=Copia protein; AltName: Full=Gag-int-pol protein; Contains: RecName: Full=Copia VLP protein; Contains: RecName: Full=Copia protease && PF13976:GAG-pre-integrase domain|PF00665:Integrase core domain|PF14223:gag-polypeptide of LTR copia-type
MS.gene067783	0.988755	Q84TD6.1 RecName: Full=NAC transcription factor 47; AltName: Full=NAC domain-containing protein 47; Short=ANAC047; AltName: Full=Protein SPEEDY HYPONASTIC GROWTH && PF02365:No apical meristem (NAM) protein
MS.gene67789	0.990016	Q8BG15.1 RecName: Full=CTD small phosphatase-like protein 2; Short=CTDSP-like 2 && PF03031:NLI interacting factor-like phosphatase
MS.gene47830	0.990098	Q8LAD0.1 RecName: Full=Probable pyridoxal 5'-phosphate synthase subunit PDX2; Short=AtPDX2; AltName: Full=Protein EMBRYO DEFECTIVE 2407; AltName: Full=Pyridoxal 5'-phosphate synthase glutaminase subunit && PF13920:Zinc finger, C3HC4 type (RING finger)|PF01174:SNO glutamine amidotransferase family
MS.gene34910	0.990383	Q9FNK4.1 RecName: Full=Ornithine aminotransferase, mitochondrial; AltName: Full=Ornithine delta-aminotransferase; AltName: Full=Ornithine--oxo-acid aminotransferase; Flags: Precursor && PF00202:Aminotransferase class-III
MS.gene36742	0.990526	Q8LAL2.2 RecName: Full=Auxin-responsive protein IAA26; AltName: Full=Indoleacetic acid-induced protein 26; AltName: Full=Phytochrome-associated protein 1 && PF02309:AUX/IAA family
MS.gene39996	0.990675	Q9XIN8.1 RecName: Full=F-box protein At2g27310 && -
MS.gene55693	0.991968	F4KEV7.1 RecName: Full=Bifunctional bis(5'-adenosyl)-triphosphatase/adenylylsulfatase FHIT; AltName: Full=Fragile histidine triad protein; AltName: Full=Purine nucleoside phosphoramidase FHIT && PF01230:HIT domain
MS.gene027667	0.992687	Q93ZS4.1 RecName: Full=Protein NSP-INTERACTING KINASE 3; AltName: Full=LRR receptor-like serine/threonine-protein kinase NIK3; Flags: Precursor && PF00069:Protein kinase domain|PF08263:Leucine rich repeat N-terminal domain|PF13855:Leucine rich repeat
MS.gene067929	0.992728	Q21SE7.1 RecName: Full=Anthranilate phosphoribosyltransferase && -
MS.gene85627	0.993105	PF12695:Alpha/beta hydrolase family
MS.gene028461	0.993378	D4N501.1 RecName: Full=Probable 2-oxoglutarate/Fe(II)-dependent dioxygenase && PF03171:2OG-Fe(II) oxygenase superfamily|PF14226:non-haem dioxygenase in morphine synthesis N-terminal
MS.gene051569	0.995721
MS.gene64915	0.997322	Q9SVW8.1 RecName: Full=Plant intracellular Ras-group-related LRR protein 4 && PF13855:Leucine rich repeat
Genes co-expressed with MsHSF27
Gene ID	Correlation Coefficient	Gene Annotation
MS.gene89106	-0.994189	Q9S7C0.1 RecName: Full=Heat shock 70 kDa protein 14; AltName: Full=Heat shock protein 70-14; Short=AtHsp70-14; AltName: Full=Heat shock protein 91 && PF00012:Hsp70 protein
MS.gene027493	-0.993354	O04536.1 RecName: Full=Probable galacturonosyltransferase-like 9; AltName: Full=Like glycosyl transferase 8 && PF01501:Glycosyl transferase family 8
MS.gene034408	-0.991687	Q9MA50.1 RecName: Full=Pentatricopeptide repeat-containing protein At1g05750, chloroplastic; AltName: Full=Protein PIGMENT DEFECTIVE 247; Flags: Precursor && PF01535:PPR repeat|PF13041:PPR repeat family
MS.gene66586	-0.989899	Q0ZPV7.1 RecName: Full=Carboxylesterase 1; Short=AeCXE1 && PF07859:alpha/beta hydrolase fold
MS.gene67888	-0.983378	Q6FF91.1 RecName: Full=50S ribosomal protein L7/L12 && PF00542:Ribosomal protein L7/L12 C-terminal domain
MS.gene068093	-0.982104	Q9M612.1 RecName: Full=Nascent polypeptide-associated complex subunit alpha-like protein; Short=NAC-alpha-like protein; AltName: Full=Alpha-NAC-like protein && PF01849:NAC domain
MS.gene003021	-0.981448	Q41141.1 RecName: Full=Pyrophosphate--fructose 6-phosphate 1-phosphotransferase subunit beta; Short=PFP; AltName: Full=6-phosphofructokinase, pyrophosphate dependent; AltName: Full=PPi-PFK; AltName: Full=Pyrophosphate-dependent 6-phosphofructose-1-kinase && PF00365:Phosphofructokinase
MS.gene97191	-0.980597	Q96558.1 RecName: Full=UDP-glucose 6-dehydrogenase 1; Short=UDP-Glc dehydrogenase 1; Short=UDP-GlcDH 1; Short=UDPGDH 1; AltName: Full=Gm-UGD1 && PF00984:UDP-glucose/GDP-mannose dehydrogenase family, central domain|PF03721:UDP-glucose/GDP-mannose dehydrogenase family, NAD binding domain|PF03720:UDP-glucose/GDP-mannose dehydrogenase family, UDP binding domain
MS.gene25185	0.980079	Q9ZU96.1 RecName: Full=Ankyrin repeat-containing protein At2g01680 && PF12796:Ankyrin repeats (3 copies)|PF13857:Ankyrin repeats (many copies)|PF13962:Domain of unknown function
MS.gene069003	0.980164	P19975.2 RecName: Full=Ferritin-1, chloroplastic; Flags: Precursor && PF00210:Ferritin-like domain
MS.gene92405	0.980338	Q9SE45.2 RecName: Full=Annexin D3; AltName: Full=AnnAt3 && PF00191:Annexin
MS.gene26560	0.98034	Q9XIM0.1 RecName: Full=CCG-binding protein 1; Short=AtCBP1; AltName: Full=Protein MATERNAL EFFECT EMBRYO ARREST 14 && -
MS.gene29816	0.980347	Q9LME6.1 RecName: Full=Methyl-CpG-binding domain-containing protein 8; Short=AtMBD8; Short=MBD08; AltName: Full=Methyl-CpG-binding protein MBD8 && -
MS.gene63367	0.980684	C0LGG8.1 RecName: Full=Probable LRR receptor-like serine/threonine-protein kinase At1g53430; Flags: Precursor && PF11721:Di-glucose binding within endoplasmic reticulum|PF07714:Protein tyrosine kinase|PF13855:Leucine rich repeat
MS.gene89905	0.980702	Q9FF86.1 RecName: Full=BAHD acyltransferase DCR; AltName: Full=Protein DEFECTIVE IN CUTICULAR RIDGES; AltName: Full=Protein PERMEABLE LEAVES 3 && PF02458:Transferase family
MS.gene73116	0.980729	P40319.1 RecName: Full=Elongation of fatty acids protein 3; AltName: Full=3-keto acyl-CoA synthase ELO3; AltName: Full=Affecting plasma membrane ATPase activity protein 1; AltName: Full=Suppressor of RAD3 essential function protein 1; AltName: Full=Suppressor of Rvs161 and Rvs167 mutations protein 4; AltName: Full=Very-long-chain 3-oxoacyl-CoA synthase 3; AltName: Full=v-SNARE bypass mutant gene …
MS.gene44850	0.981213
MS.gene028981	0.98125
MS.gene025407	0.98149	Q8RWC9.2 RecName: Full=CBL-interacting serine/threonine-protein kinase 1; AltName: Full=SNF1-related kinase 3.16; AltName: Full=SOS2-like protein kinase PKS13 && PF00069:Protein kinase domain|PF03822:NAF domain
MS.gene01948	0.981959	Q9SIE0.2 RecName: Full=DNA oxidative demethylase ALKBH2; AltName: Full=Alkylated DNA repair protein alkB homolog 2; AltName: Full=Alpha-ketoglutarate-dependent dioxygenase alkB homolog 2 && PF13532:2OG-Fe(II) oxygenase superfamily
MS.gene020638	0.982384	Q9SJM1.1 RecName: Full=ACT domain-containing protein ACR10; AltName: Full=Protein ACT DOMAIN REPEATS 10 && -
MS.gene95964	0.98259	Q0WQQ1.1 RecName: Full=Probable ADP-ribosylation factor GTPase-activating protein AGD15; Short=ARF GAP AGD15; AltName: Full=Protein ARF-GAP DOMAIN 15; Short=AtAGD15 && PF01412:Putative GTPase activating protein for Arf
MS.gene22447	0.982623	O49500.1 RecName: Full=E3 ubiquitin-protein ligase MBR2; AltName: Full=HAL3-interacting protein 1 homolog; Short=AtHIP1; AltName: Full=MED25-binding RING-H2 protein 2; AltName: Full=RING-H2 finger MBR2 && PF13639:Ring finger domain
MS.gene51359	0.982775	Q9C5J4.1 RecName: Full=BTB/POZ domain-containing protein At3g22104 && PF03000:NPH3 family
MS.gene051121	0.982794	Q9CAH1.1 RecName: Full=Putative receptor-like protein kinase At1g72540 && PF07714:Protein tyrosine kinase
MS.gene76561	0.982981	Q1PE04.1 RecName: Full=F-box/LRR-repeat protein 25 && -
MS.gene59480	0.983042	F4I9E1.1 RecName: Full=Protein NUCLEAR FUSION DEFECTIVE 4 && PF06813:Nodulin-like
MS.gene045647	0.983151	Q8LPN7.1 RecName: Full=E3 ubiquitin-protein ligase RING1-like; AltName: Full=RING finger protein 1 && PF13639:Ring finger domain
MS.gene054516	0.983308	PF14111:Domain of unknown function (DUF4283)|PF00076:RNA recognition motif. (a.k.a. RRM, RBD, or RNP domain)
MS.gene33667	0.983312	Q8RWU5.1 RecName: Full=F-box/LRR-repeat protein 3 && -
MS.gene000768	0.983344	Q3EBZ2.1 RecName: Full=F-box protein SKIP23; AltName: Full=SKP1-interacting partner 23 && PF03478:Protein of unknown function (DUF295)
MS.gene069886	0.983969	Q9C5J7.1 RecName: Full=ATP-dependent 6-phosphofructokinase 7; Short=ATP-PFK 7; Short=Phosphofructokinase 7; AltName: Full=Phosphohexokinase 7 && PF00365:Phosphofructokinase
MS.gene070918	0.984009	PF01426:BAH domain|PF05641:Agenet domain
MS.gene21124	0.984184	F4IK45.1 RecName: Full=Cytochrome P450 709B2 && PF00067:Cytochrome P450
MS.gene87340	0.98421	Q9FKZ1.1 RecName: Full=Probable disease resistance protein At5g66900 && PF00931:NB-ARC domain
MS.gene28394	0.984323	Q9FMJ0.1 RecName: Full=Phosphatidylinositol 4-kinase beta 1; Short=PI4-kinase beta 1; Short=PtdIns-4-kinase beta 1; AltName: Full=Phosphatidylinositol 4-OH kinase beta1; Short=AtPI4Kbeta1; Short=PI-4Kbeta1 && PF00454:Phosphatidylinositol 3- and 4-kinase|PF00266:Aminotransferase class-V
MS.gene40418	0.985115	P35614.1 RecName: Full=Eukaryotic peptide chain release factor subunit 1-3; Short=Eukaryotic release factor 1-3; Short=eRF1-3; AltName: Full=Omnipotent suppressor protein 1 homolog 3; Short=SUP1 homolog 3 && PF03464:eRF1 domain 2|PF03465:eRF1 domain 3|PF03463:eRF1 domain 1
MS.gene64889	0.986217	Q96331.1 RecName: Full=23.6 kDa heat shock protein, mitochondrial; Short=AtHsp23.6; Flags: Precursor && -
MS.gene072810	0.986583	Q9FPR3.1 RecName: Full=Serine/threonine-protein kinase EDR1; AltName: Full=MAPKK kinase EDR1; AltName: Full=Protein ENHANCED DISEASE RESISTANCE 1; Short=AtEDR1; AltName: Full=Serine/threonine/tyrosine-protein kinase 10 && PF13426:PAS domain|PF07714:Protein tyrosine kinase
MS.gene06767	0.986772	O22881.2 RecName: Full=Potassium transporter 2; Short=AtKT2; Short=AtKUP2; Short=AtPOT2 && PF02705:K+ potassium transporter
MS.gene003679	0.986847	Q9SJT7.1 RecName: Full=V-type proton ATPase subunit a2; Short=V-ATPase subunit a2; AltName: Full=V-type proton ATPase 95 kDa subunit a isoform 2; Short=V-ATPase 95 kDa isoform a2; AltName: Full=Vacuolar H(+)-ATPase subunit a isoform 2; AltName: Full=Vacuolar proton pump subunit a2; AltName: Full=Vacuolar proton translocating ATPase 95 kDa subunit a isoform 2 && PF01496:V-type ATPase 116kDa subuni…
MS.gene008938	0.987057	Q6SZ87.1 RecName: Full=Nucleobase-ascorbate transporter 11; Short=AtNAT11 && PF00860:Permease family
MS.gene44950	0.987191	Q9FKZ1.1 RecName: Full=Probable disease resistance protein At5g66900 && PF00931:NB-ARC domain
MS.gene39867	0.98726	Q6UD73.1 RecName: Full=LysM domain receptor-like kinase 3; Short=LysM-containing receptor-like kinase 3; Short=MtLYK3; AltName: Full=LysM receptor kinase K1B; AltName: Full=Protein HAIR CURLING; Flags: Precursor && PF00069:Protein kinase domain
MS.gene84943	0.98756	Q9FL59.1 RecName: Full=FT-interacting protein 1 && PF00168:C2 domain|PF08372:Plant phosphoribosyltransferase C-terminal
MS.gene072216	0.988715	Q8LAL2.2 RecName: Full=Auxin-responsive protein IAA26; AltName: Full=Indoleacetic acid-induced protein 26; AltName: Full=Phytochrome-associated protein 1 && PF02309:AUX/IAA family
MS.gene046427	0.99016	Q56X46.1 RecName: Full=Mechanosensitive ion channel protein 2, chloroplastic; AltName: Full=Mechanosensitive channel of small conductance-like 2; AltName: Full=MscS-Like protein 2; Flags: Precursor && PF00924:Mechanosensitive ion channel
MS.gene011869	0.990173	Q9FKZ1.1 RecName: Full=Probable disease resistance protein At5g66900 && PF00931:NB-ARC domain
MS.gene54370	0.990322	Q8VZR6.1 RecName: Full=Inositol transporter 1 && PF00083:Sugar (and other) transporter
MS.gene013498	0.992057	Q6LA42.2 RecName: Full=Two-component response regulator-like APRR5; AltName: Full=Pseudo-response regulator 5 && PF06203:CCT motif|PF00072:Response regulator receiver domain
MS.gene85955	0.992087
MS.gene68522	0.993093	Q9M667.2 RecName: Full=Disease resistance protein RPP13; AltName: Full=Resistance to Peronospora parasitica protein 13 && PF00931:NB-ARC domain
Genes co-expressed with MsHSF33
Gene ID	Correlation Coefficient	Gene Annotation
MS.gene76014	-0.990896	Q9M4T8.1 RecName: Full=Proteasome subunit alpha type-5; AltName: Full=20S proteasome alpha subunit E; AltName: Full=20S proteasome subunit alpha-5 && PF00227:Proteasome subunit
MS.gene53546	-0.989771	Q9SF40.1 RecName: Full=60S ribosomal protein L4-1; Short=L1 && PF00573:Ribosomal protein L4/L1 family|PF14374:60S ribosomal protein L4 C-terminal domain
MS.gene003021	-0.989046	Q41141.1 RecName: Full=Pyrophosphate--fructose 6-phosphate 1-phosphotransferase subunit beta; Short=PFP; AltName: Full=6-phosphofructokinase, pyrophosphate dependent; AltName: Full=PPi-PFK; AltName: Full=Pyrophosphate-dependent 6-phosphofructose-1-kinase && PF00365:Phosphofructokinase
MS.gene40560	-0.985776	Q9LKA5.1 RecName: Full=Multiple organellar RNA editing factor 8, chloroplastic/mitochondrial; AltName: Full=RNA editing-interacting protein 1; Flags: Precursor && -
MS.gene74899	-0.985359
MS.gene89284	-0.985139	B9DFK5.1 RecName: Full=Protein RETICULATA, chloroplastic; AltName: Full=Protein LOWER CELL DENSITY 1; Flags: Precursor && PF11891:Domain of unknown function (DUF3411)
MS.gene03590	-0.983757	Q949N0.1 RecName: Full=NAC domain-containing protein 53; Short=ANAC053; AltName: Full=Protein ANTHER INDEHISCENCE FACTOR; AltName: Full=Protein NTM1-like 4 && PF02365:No apical meristem (NAM) protein
MS.gene91623	-0.983004	Q9FNR1.1 RecName: Full=Glycine-rich RNA-binding protein 3, mitochondrial; Short=AtGR-RBP3; AltName: Full=AtRBG3; AltName: Full=Mitochondrial RNA-binding protein 2a; Short=At-mRBP2a; Flags: Precursor && PF00076:RNA recognition motif. (a.k.a. RRM, RBD, or RNP domain)
MS.gene038296	-0.982427	Q9ATF5.1 RecName: Full=60S ribosomal protein L18a && PF01775:Ribosomal L18ae/LX protein domain
MS.gene92139	0.980109	Q99089.1 RecName: Full=Common plant regulatory factor 1; Short=CPRF-1 && PF16596:Disordered region downstream of MFMR|PF07777:G-box binding protein MFMR|PF00170:bZIP transcription factor
MS.gene048448	0.980122	PF05056:Protein of unknown function (DUF674)
MS.gene20428	0.980223	Q8GYH6.1 RecName: Full=Reticulon-like protein B16; Short=AtRTNLB16 && PF02453:Reticulon
MS.gene63225	0.980406
MS.gene43097	0.980598	PF02179:BAG domain
MS.gene033883	0.980677	PF04782:Protein of unknown function (DUF632)|PF04783:Protein of unknown function (DUF630)
MS.gene071319	0.981295	Q8VZR6.1 RecName: Full=Inositol transporter 1 && PF00083:Sugar (and other) transporter
MS.gene072903	0.981505	Q9LFN6.2 RecName: Full=DEAD-box ATP-dependent RNA helicase 56; AltName: Full=UAP56 homolog B >Q56XG6.3 RecName: Full=DEAD-box ATP-dependent RNA helicase 15; AltName: Full=UAP56 homolog A && PF00271:Helicase conserved C-terminal domain|PF00270:DEAD/DEAH box helicase
MS.gene44180	0.981553	PF00582:Universal stress protein family
MS.gene29210	0.981583
MS.gene28587	0.981705	Q9FKZ1.1 RecName: Full=Probable disease resistance protein At5g66900 && PF00931:NB-ARC domain
MS.gene92510	0.982597	Q7X9A0.1 RecName: Full=Ribulose bisphosphate carboxylase/oxygenase activase 1, chloroplastic; Short=RA 1; Short=RuBisCO activase 1; AltName: Full=RuBisCO activase alpha form; Flags: Precursor && PF00004:ATPase family associated with various cellular activities (AAA)
MS.gene055898	0.982716	PF02338:OTU-like cysteine protease
MS.gene021346	0.982847	Q94BP0.1 RecName: Full=Probable transcriptional regulator SLK2; Short=AtSLK2; AltName: Full=Protein SEUSS-like 2 && PF01803:LIM-domain binding protein
MS.gene053523	0.984216	PF01936:NYN domain|PF12872:OST-HTH/LOTUS domain
MS.gene054516	0.984259	PF14111:Domain of unknown function (DUF4283)|PF00076:RNA recognition motif. (a.k.a. RRM, RBD, or RNP domain)
MS.gene049951	0.984621
MS.gene012208	0.985219
MS.gene037374	0.985791	Q9FMW4.1 RecName: Full=Putative GEM-like protein 8 && PF02893:GRAM domain
MS.gene43349	0.986092	Q0WMY5.1 RecName: Full=Pentatricopeptide repeat-containing protein At5g04810, chloroplastic; AltName: Full=Maize PPR4 homolog; Short=AtPPR4; Flags: Precursor && PF12854:PPR repeat|PF13041:PPR repeat family|PF00076:RNA recognition motif. (a.k.a. RRM, RBD, or RNP domain)
MS.gene033647	0.986143	Q5JPI9.2 RecName: Full=Protein-lysine N-methyltransferase METTL10; AltName: Full=Methyltransferase-like protein 10 && PF13847:Methyltransferase domain
MS.gene039123	0.98626	PF13041:PPR repeat family|PF12854:PPR repeat
MS.gene042980	0.986371	Q93ZA0.1 RecName: Full=Probable chlorophyll(ide) b reductase NYC1, chloroplastic; AltName: Full=Protein NON-YELLOW COLORING 1; Short=AtNYC1; Flags: Precursor && PF00106:short chain dehydrogenase
MS.gene005488	0.986642	Q9LDE1.1 RecName: Full=Transcription factor MYB108; AltName: Full=Myb-related protein 108; Short=AtMYB108; AltName: Full=Protein BOTRYTIS-SUSCEPTIBLE 1 && PF00249:Myb-like DNA-binding domain
MS.gene80032	0.987045	PF05056:Protein of unknown function (DUF674)
MS.gene045066	0.987465	Q39013.2 RecName: Full=NAC domain-containing protein 2; Short=ANAC002 && PF02365:No apical meristem (NAM) protein
MS.gene92476	0.987495	O80632.1 RecName: Full=Metal tolerance protein 11; Short=AtMTP11 && PF16916:Dimerisation domain of Zinc Transporter|PF01545:Cation efflux family
MS.gene51198	0.98772	F4KBP5.1 RecName: Full=Protein CHROMATIN REMODELING 4; Short=AtCHR4; AltName: Full=Protein PICKLE RELATED 1 && -
MS.gene07556	0.990543	Q9FLU7.1 RecName: Full=Putative F-box protein PP2-B12; AltName: Full=Protein PHLOEM PROTEIN 2-LIKE B12; Short=AtPP2-B12 && PF00646:F-box domain|PF14299:Phloem protein 2
MS.gene93966	0.992742	Q55EQ3.2 RecName: Full=Uncharacterized abhydrolase domain-containing protein DDB_G0269086 && PF12146:Serine aminopeptidase, S33
MS.gene015056	0.992909	Q5UNY4.1 RecName: Full=Uncharacterized protein L728 [Acanthamoeba polyphaga mimivirus] && PF11443:Domain of unknown function (DUF2828)
MS.gene020638	0.993366	Q9SJM1.1 RecName: Full=ACT domain-containing protein ACR10; AltName: Full=Protein ACT DOMAIN REPEATS 10 && -
MS.gene22447	0.994062	O49500.1 RecName: Full=E3 ubiquitin-protein ligase MBR2; AltName: Full=HAL3-interacting protein 1 homolog; Short=AtHIP1; AltName: Full=MED25-binding RING-H2 protein 2; AltName: Full=RING-H2 finger MBR2 && PF13639:Ring finger domain
